# Supplementary material for: A single-cell analysis reveals tumor heterogeneity and immune environment of acral melanoma
Source: Nat Commun. 2022 Nov 25;13:7250. doi: 10.1038/s41467-022-34877-3 (PMC9700682; doi:10.1038/s41467-022-34877-3)
Supplement: Supplementary file 4 — Source Data [file 41467_2022_34877_MOESM4_ESM.xlsx]

## Sheet: Figure 2C
Note: GSEA score of 46 melanoma clusters in 20 pathways
	C1	C3	C18	C21	C4	C31	C15	C28	C12	C0	C33	C37	C14	C40	C2	C8	C13	C29	C26	C10	C5	C34	C17	C7	C20	C23	C32	C30	C19	C16	C42	C38	C39	C22	C44	C36	C43	C9	C41	C24	C6	C25	C11	C27	C45	C35
Cholesterol efflux	1.91555	1.75893	1.76035	1.41938	1.7634	1.45055	1.63962	1.35321	1.67451	0	-1.05108	0	1.48859	1.28536	0	0	-0.68145	0	0	0	-1.21476	0	0	0.917477	0	-1.34936	0.874086	-1.03892	0.87254	1.05817	1.43707	1.0196	1.09006	1.30874	-0.992085	-1.68919	0	-0.973079	0	1.46457	-1.42776	0	1.26145	0.6864	1.01877	0
Cholesterol transport	1.72312	1.60498	1.53079	1.34925	1.36257	1.62572	1.58938	1.67703	1.73935	0	0	0	0	0	-1.31891	1.0709	1.05542	0	0	0	-1.21476	-1.2118	1.03977	0.744264	0	0	0	0	-0.686099	1.03597	0	0	0	-0.853247	0	-1.01413	-0.877088	-0.702014	0	1.21507	1.31074	0	0.998386	0	1.04766	0
Chospholipid efflux	1.91555	1.82257	1.76035	1.54661	1.7634	1.79889	1.83569	1.53093	1.67451	0	0	0	-1.33114	0	0	0	-0.68145	0	0	0	-1.21476	0	0	1.1206	0	-1.34936	0	-1.30063	-1.30669	1.02965	1.58409	1.5085	-1.15983	1.49385	0	-1.5711	0	0.970193	0	1.46457	-1.42776	0	1.26145	1.35676	0.90614	0
Positive cholesterol efflux	1.86015	1.89389	1.37044	1.13135	1.55288	1.6488	1.44296	1.74969	1.73935	0	0	0	-0.941783	0	0	0	-0.680405	0.960534	1.08768	1.22135	1.28459	0	0	1.05663	0	1.12632	0	-0.809154	-0.975216	1.02965	1.14249	1.07167	-0.726821	0.607416	0	-1.23887	0	1.3338	1.23339	1.21507	0.629717	0	1.10572	0.965284	1.14371	1.06868
Wnt signaling pathway	-1.16716	-1.23066	-0.934593	-1.01231	0	0.926577	0	-1.03965	0.438041	1.72373	2.14123	1.68604	1.39331	2.41872	0.4967	1.64009	1.16496	0.90137	-1.32312	-1.24799	0	0.853365	0.655978	-1.6973	0.874905	1.04481	1.33889	0.714547	0.88839	1.07543	0.831774	-0.805328	-1.712	1.07058	1.36779	-1.13465	0.960999	0.634726	0.666651	-1.4481	1.23433	-2.01288	-1.32929	-1.35371	-1.18535	0.866658
Oxidative phosphorylation	0.811745	1.31979	0.474949	-0.671774	-1.24902	1.35109	-1.5795	1.16706	1.00317	1.59837	1.70231	1.49066	1.32741	0.695681	-1.1121	1.06894	1.17872	-1.13519	-1.05827	-1.01677	0.483303	0.755506	1.25486	0.690666	1.07	-1.64123	-0.59866	-0.821371	0.757567	-1.16314	0.557001	0.671067	1.09298	-1.40142	1.3444	-0.961298	0.87361	0.897871	-1.67622	-1.11671	0.811774	0.947936	-1.10673	0.480395	0.792035	-0.806676
Reactive oxygen species	1.19511	-0.683049	-1.13881	-1.22271	0.870357	1.3779	0.858714	0.829472	0.852423	1.63735	1.52598	1.7517	0.707173	1.25294	1.2016	1.10527	1.33007	1.25009	1.1103	1.24733	0.724274	0.532532	-0.868718	1.32775	0.847327	1.3127	1.04447	1.30538	0.767525	1.79148	0.631741	-0.660231	0.86483	-0.996045	1.77187	1.00157	0.578881	1.01072	1.33181	1.235	1.65225	1.14182	0.907866	-0.840863	1.18831	0.822457
Cellular amino acid metabolic process	-1.32329	-1.52456	-0.934593	-1.01231	0	0.912968	0	-0.712611	-0.977569	1.7631	2.03706	1.67962	1.15894	2.13568	-0.804649	1.39109	0.866757	0.763463	0.783962	-1.24799	0	0.885726	0.733457	-0.776998	-0.815364	0.63073	-0.836778	-1.31075	-0.882922	0.8833	-0.964051	-0.946831	-1.03601	-0.627195	1.55995	0	1.57327	-1.01697	0.666651	0	1.05077	-1.22338	0	0	0	0.962848
G2M checkpoint	-1.30178	1.13819	0.713055	-1.05195	0.796058	1.32387	0.833672	0.646445	0.898754	1.4345	1.65161	0.636556	0.707285	1.48785	2.25831	2.30459	1.35044	0.950883	1.17785	1.23993	1.00803	0.99227	0.813006	1.49492	0.948201	0.738132	0.562435	0.651099	0.974403	1.30881	0.5745	0.829273	0.422089	0.886187	1.16323	-1.31781	0.799418	1.53692	0.600121	1.06779	1.7046	0.756929	1.23419	0.751438	0.863964	-1.34268
E2F targets	0.910296	1.0565	-0.764112	0.940369	0.997726	0.652424	1.16047	0.414956	-1.03627	0.968643	1.59004	0.790241	0.882787	1.25268	2.07957	2.26159	1.94461	1.13805	1.11281	1.30878	1.30445	1.14884	1.35267	1.5618	1.41589	0.904536	0.798543	1.17052	0.838054	0.884762	1.06106	0.987476	1.18451	0.849776	1.06601	0.40648	0.94931	0.791179	0.731222	1.11138	1.22672	1.10587	1.15181	1.14215	0.861093	-1.32966
Heat response	0.891182	1.1633	1.01357	-1.08244	0	1.0618	-1.21104	-1.22814	0.563954	0.862526	-1.54874	-0.614751	0.909127	1.21674	-1.61361	-1.01446	-0.694879	2.47606	2.18898	2.18612	2.07285	2.26388	2.11034	1.99278	1.82954	2.07095	-0.918537	-0.738484	1.05074	0.802081	0.730407	0.952227	0.662056	0.925928	1.12182	-1.04097	-0.975761	1.06785	-0.980532	0.834982	-0.637348	0	1.17001	-0.950069	0	0
Cellular response to heat	-1.28519	1.20453	1.05103	-1.08244	0	0.518669	-1.53348	1.25576	0.529806	0.830699	0.969192	1.04832	1.2047	-0.716931	0.460713	0.947169	0.779975	2.25455	1.896	1.95532	1.898	2.0273	2.36265	0.829075	1.30691	1.1954	0.559875	-0.871922	0.433973	-0.76511	-0.686595	0.993148	0.604454	0.668318	0.944011	1.01531	-0.562341	0.953617	-0.597234	1.17586	-1.35221	-0.836727	1.1965	-0.950069	1.01035	-1.12425
Response to unfolded protein	-0.847469	1.28406	1.12515	0.836158	-0.766571	0.952221	-0.521379	0.703656	0	1.02001	1.34723	0.88793	0.795355	0.612966	-0.900599	1.25979	-0.786627	2.57763	2.13184	2.15225	2.14143	2.41906	2.34341	1.94509	1.58242	1.70579	1.00994	-1.53348	-1.04145	0.71973	-1.18048	-0.901871	-1.51311	-1.0548	0.847169	0	1.04311	0.979011	1.19099	-1.06954	-1.35473	0.925627	1.34401	-0.85462	0	-1.40277
Response to heat	-0.725364	0.855853	-0.905387	-0.865956	0	1.42114	1.01952	1.14445	0.943436	0.986315	0.843865	0.769829	1.3158	0.553952	0.859797	-0.884589	-0.951853	1.83655	1.63628	1.82703	1.58147	1.6723	1.4738	1.16236	-0.553261	0.759305	0.979416	1.11778	-1.00501	0.9204	1.4336	1.46058	1.3207	1.13061	1.29336	0	0	-1.08846	0.966802	0	0.723131	0	1.20209	1.30458	0	-1.27988
TGF-β signaling	-1.07133	1.12578	-1.07576	-1.03507	0	-0.689623	0.90611	-0.943789	0.840565	0.958176	1.25258	0.783595	1.00355	1.63416	0.731749	1.53365	-1.30404	1.91105	1.79535	1.41224	1.20793	1.69013	1.52149	1.52594	1.58655	1.99635	1.4814	0.955011	1.12085	1.30128	1.16727	1.05995	1.11586	1.06873	0.796213	1.08353	-0.814211	-0.758486	1.57873	0.729504	-1.18952	0.847382	1.50617	1.32379	0.74341	0.952546
Response to unfolded protein	0.705972	1.12125	1.09375	0.752037	-1.11144	1.5055	-1.21104	0.887947	1.07787	0.605415	-1.09143	0.816015	0.668906	1.31869	-1.06172	-0.829764	0.914244	2.20598	2.03687	1.75823	1.65404	1.97686	2.10844	1.98981	1.81408	1.81614	0.76861	1.08593	-1.18802	0.91748	1.16932	1.0407	1.18904	1.11372	0.896123	0	0	0.696783	-1.33655	0	0.956624	0	0.82306	1.28138	0	0
UV response up	0.616095	1.39675	0.745302	0.969479	-0.858258	0.808695	1.23619	1.20998	0.858406	0.859543	0.717256	0.636044	1.15725	0.687473	0.606552	-0.622817	0.991113	1.85643	1.87005	1.81631	1.62114	1.43413	1.25318	2.38263	1.13907	1.68948	0.815726	0.6015	0.458143	1.36892	0.991523	0.955647	1.12319	0.895525	1.15221	0.765524	-0.650863	1.2685	1.42141	-0.765191	0.765758	0.944981	1.40594	1.49383	-0.809137	1.05036
ATP metabolic process	1.16797	1.50604	0.869277	0	0	1.68071	0	0.731403	1.43103	1.38886	1.07599	1.36952	-1.49689	1.02008	-1.1288	-0.742172	0.613227	1.79032	1.75625	1.5326	1.31093	1.51571	1.73425	1.36756	1.45342	1.68682	0.714648	-1.47037	-1.53088	-1.08747	-0.749958	0.67883	-0.923025	-0.63046	-1.32507	0	-1.23732	0.887511	0	0	1.10787	-1.08828	0.847693	0	0	0
Type I interferon signaling pathway	0.767079	1.06955	0.604439	1.39145	0	1.50366	1.88918	-1.16884	0	1.26885	1.12785	1.65765	1.91312	2.03636	-1.1692	0.569711	-1.61244	1.68471	1.16371	1.26785	1.20765	0.825062	1.24402	1.22325	1.64155	2.13253	1.91798	2.08132	2.26134	2.12193	2.12176	2.05117	1.92129	2.17513	2.07312	1.84162	1.08149	0	1.14068	-1.29677	-1.04336	-1.24586	-0.555385	1.43585	1.18964	1.27161

## Sheet: Figure 2I
Note: Signature score of TMCH-57 corhort patients
SampleID	Signature1	Signature2	Signature3	Signature4	Signature5	NMF group
15417A1	-0.692007	-1.46033	-1.85598	0.625996	-0.689427	C2
249013T	0.0883623	-2.08207	-1.76121	0.309265	-2.2292	C2
323330_130702T	1.03811	-0.472032	-1.15612	1.05452	-0.587917	C2
349088T	0.821197	-3.19718	-1.71038	0.0109406	-0.219294	C2
353517T	1.55806	-0.732999	0.557492	0.203393	-0.294511	C2
363835T	0.297592	-1.73301	0.376433	0.82263	0.484696	C2
334618T	0.177772	-1.97464	-1.21785	0.098308	-0.741375	C2
369939T	-0.0800412	0.0327711	-1.14062	0.0244273	0.661435	C2
369691T	0.493427	0.453338	-0.79804	-0.0826926	0.137344	C2
369742T	1.6733	-0.505538	-0.584624	-0.0314495	-0.353543	C2
384960T	0.0898379	-2.62007	-0.633467	0.515849	-1.14016	C2
182806T	-0.259318	0.0567822	-1.12223	-2.06455	-2.66629	C2
493925T	0.247045	-3.14333	-2.41124	-0.16369	-0.948671	C2
410250T	1.53391	-0.713144	-2.16192	-0.334426	0.571983	C2
537822T	0.573218	0.48219	-0.553963	0.870463	-1.31765	C2
335722T	-0.142576	-0.479715	-1.69274	-0.705597	-0.530669	C2
9926_309_1	0.398529	0.887495	0.193359	1.06953	-0.0285057	C1
15761A1	0.77681	0.0385942	-0.118286	0.445799	1.03884	C1
23723A1	0.635807	0.942567	0.39917	0.322213	1.936	C1
26119A1	-0.84398	0.67724	-0.781813	-1.77759	-1.81612	C1
28034A1	-1.48551	0.617902	1.14125	-1.61332	-1.75554	C1
309396T	-0.909038	0.0188114	0.338039	-1.0767	1.60866	C1
236740T	-1.94333	0.830953	0.91164	-2.53688	-0.550804	C1
277554T	-0.692092	1.10718	-0.0318873	0.0501816	0.634788	C1
159419T	-0.428188	-0.215607	1.02091	1.30832	0.511587	C1
320719T	0.366243	0.258133	0.614055	-0.091366	-0.946651	C1
277914T	-2.0624	0.807294	0.309287	-0.244314	0.841668	C1
258030T	0.551018	0.840406	0.349476	-0.276252	0.2444	C1
236978T	-1.31525	1.14692	-0.334099	-1.71377	-0.773045	C1
352108T	1.63	0.305027	1.02733	-0.8268	-0.603744	C1
355528T	1.65189	0.621229	0.666116	0.675807	1.42086	C1
281495T	1.22751	0.62315	0.886531	0.227182	1.06557	C1
371587T	2.0147	-0.0443458	-0.095401	0.617404	0.894305	C1
361834T	-0.327944	0.839425	-0.29423	-1.28008	0.771134	C1
341526T	0.200892	0.447228	0.444312	1.10186	0.950585	C1
384610T	-0.141521	0.335016	0.493383	-0.870501	0.346738	C1
386901T	-1.19449	0.526218	1.06936	-2.42233	-0.502584	C1
392626T	1.33283	0.452457	1.40688	0.371031	0.661408	C1
403294T	0.500125	0.474673	1.02881	-0.282411	0.470068	C1
400282T	0.49168	0.394384	-0.364406	0.765849	1.17804	C1
417036T	-0.63209	0.517092	-0.0459408	0.227082	-0.326171	C1
365019T	-0.293895	0.232383	1.18845	-0.119023	0.592946	C1
182046T	0.288301	0.321901	0.80599	0.0536627	0.687817	C1
421280T	0.73559	0.0750116	0.442886	2.4361	1.4862	C1
425623T	-0.0263491	0.583942	-1.21178	-0.710391	0.749477	C1
439345T	0.055646	0.727714	0.873861	-0.831484	-1.12925	C1
429938T	-0.626403	0.614188	1.85319	-0.615408	-0.949735	C1
370989T	-0.0268748	0.321812	0.781601	0.0774111	-0.169906	C1
450984T	-0.956621	0.393559	0.699395	1.99098	0.872702	C1
413736T	-0.0624088	-0.213259	-0.24754	-0.0908171	0.930701	C1
451015T	-2.69028	0.180055	1.00616	1.41685	-0.736988	C1
416681T	-0.633064	-0.204728	-0.051409	0.61894	1.29324	C1
460874T	-2.0374	0.122436	-0.323373	1.01252	-0.871099	C1
464893T	-0.54985	0.19166	-0.907884	0.0180814	0.473653	C1
493611T	-0.411188	-0.229441	0.753657	0.727512	0.173557	C1
498825T	-0.154403	0.464191	0.700975	0.868247	-0.997113	C1
470249T	0.169111	1.05811	1.26843	-0.176522	0.18557	C1

## Sheet: Figure 2I,S5A
Note: gene sets for each Signature
Signature1	Signature2	Signature3	Signature4	Signature5
APOC1	PSMA5	NUDT21	NCOR2	ISG20
APOE	PSMB4	RAN	FURIN	IFI35
NPC1	PSMD4	LYAR	ID3	IFITM3
SOAT1	PSMD8	NEK2	ICAM1	SP100
NPC2	UQCRH	RBBP7		IFI6
TSPO	CYCS	BUB1B		IRF9
LRP1	IDH3B	STMN1
NFKBIA	COX7C	CSE1L
PLTP	SDHC	POLA2
	FH	CDK1
	MDH2	GSPT1
	VDAC2	DSCC1
	TIMM17A	CENPE
	PHB2	UBE2C
	AFG3L2	MKI67
	MRPS22
	PSME3
	UQCRB

## Sheet: Figure 2J,2K,S5F
Note: Clinical characteristics of TMCH-57 cohort
SampleID	Gender	Age	Stage	Subtype	Status	OS(month)	NMF Group
9926_309_1	Female	75	2	AM	Death	15	C1
15417A1	Female	62	3	AM	Alive	80	C2
15761A1	Male	56	1	AM	Alive	79	C1
23723A1	Male	45	3	CM	Death	48	C1
26119A1	Male	50	3	CM	Death	16	C1
28034A1	Female	59	2	AM	Death	23	C1
309396T	Female	52	3	AM	Alive	33	C1
236740T	Female	57	2	CM	Death	15	C1
277554T	Female	59	2	AM	Death	23	C1
159419T	Male	80	2	AM	Death	39	C1
320719T	Male	60	3	AM	Alive	28	C1
277914T	Male	57	2	AM	Death	35	C1
258030T	Male	43	2	AM	Alive	59	C1
249013T	Female	40	2	AM	Alive	64	C2
323330_130702T	Male	54	2	AM	Alive	27	C2
236978T	Female	39	2	AM	Death	71	C1
349088T	Male	59	2	AM	Alive	91	C2
352108T	Female	65	3	AM	Death	61	C1
353517T	Female	82	3	AM	Death	34	C2
355528T	Female	49	3	CM	Death	12	C1
363835T	Male	70	2	AM	Alive	96	C2
281495T	Female	60	3	CM	Alive	46	C1
334618T	Male	61	3	AM	Alive	22	C2
369939T	Male	40	2	AM	Death	70	C2
369691T	Female	70	3	AM	Death	40	C2
369742T	Male	64	3	AM	Death	26	C2
371587T	Female	45	2	AM	Death	33	C1
361834T	Male	64	3	CM	Death	20	C1
341526T	Female	59	3	AM	Death	19	C1
384610T	Female	66	2	CM	Death	8	C1
384960T	Female	81	2	AM	Death	39	C2
386901T	Female	69	2	AM	Death	26	C1
182806T	Male	49	2	AM	Alive	114	C2
392626T	Male	45	2	AM	Alive	85	C1
403294T	Female	51	3	AM	Alive	82	C1
400282T	Female	53	2	AM	Death	18	C1
417036T	Female	70	3	CM	Death	15	C1
365019T	Female	60	3	AM	Death	36	C1
182046T	Female	46	1	CM	Alive	114	C1
421280T	Male	56	3	CM	Death	13	C1
425623T	Female	28	3	CM	Death	18	C1
439345T	Female	25	3	CM	Death	30	C1
429938T	Female	60	2	CM	Death	20	C1
370989T	Male	44	2	AM	Alive	70	C1
450984T	Female	79	2	AM	Death	46	C1
413736T	Female	42	3	CM	Death	16	C1
451015T	Female	79	4	AM	Death	38	C1
416681T	Male	54	2	AM	Death	45	C1
460874T	Female	49	3	AM	Death	40	C1
464893T	Female	69	2	AM	Death	40	C1
493611T	Female	83	2	AM	Death	24	C1
493925T	Female	67	2	AM	Death	28	C2
498825T	Female	69	2	AM	Death	24	C1
470249T	Female	55	2	AM	Death	11	C1
410250T	Female	57	2	CM	Alive	42	C2
537822T	Female	61	2	AM	Death	32	C2
335722T	Female	50	1	AM	Alive	21	C2

## Sheet: Figure 3C
Note: Relative expression of selected genes in T subtypes
	C4-Treg-1	C13-Treg-2	C16-Treg-3	C23-Treg-4	C10-CD4-CCR7-1	C18-CD4-CCR7-2	C14-CD4-CCR7-3	C46-CD4-CCR7-4	C29-CD4-LEF1-1	C37-CD4-LEF1-2	C45-CD4-LEF1-3	C24-CD4-LEF1-4	C30-CD4-IL2	C12-CD4-NR4A1	C35-CD8-CCR7	C38-CD8-GZMK-1	C42-CD8-GZMK-2	C26-CD8-GZMK-3	C34-CD8-GZMK-4	C1-CD8-LAG3-1	C17-CD8-LAG3-2	C5-CD8-PDCD1	C28-CD8-EOMES	C27-CD8-HOPX	C6-CD8-MT1E-1	C8-CD8-MT1E-2	C47-CD8-NR4A1-1	C33-CD8-NR4A1-2	C2-CD8-NR4A1-3	C3-CD8-NR4A1-4	C41-CellCycle-1	C49-CellCycle-2
CCR7	-0.786544	-0.04519	0.285144	-0.241596	3	1.76224	1.68396	1.76011	0.623805	0.616368	-0.554341	-0.625788	-0.822293	0.162024	0.876217	-0.654268	-0.297885	0.814867	-0.42642	-1.09981	-1.04472	-0.890528	-0.817497	-0.763943	-0.060829	0.044954	-0.015979	-0.327444	-0.557542	-0.333859	-0.901258	-0.646455
LEF1	-0.174019	-0.339132	0.200723	-0.210375	3	1.92439	0.898092	1.06013	1.44935	1.63808	1.01029	0.398027	-0.477122	0.266806	0.817309	-0.837448	-0.853831	-0.560569	-0.629767	-1.13412	-0.772817	-1.18718	-0.317039	0.030399	-0.743781	-0.608193	-0.783691	-0.884753	-0.375296	-0.501387	-0.862659	-0.443414
SELL	-0.084587	-0.026464	0.696172	-0.104877	3	1.91002	0.253204	0.098713	1.37628	1.59086	0.559303	0.487634	-0.477145	-0.216386	1.65501	-0.362936	-1.16378	-0.643741	-0.776804	-1.3172	-0.880619	-0.97093	0.109082	-0.39269	0.012338	-0.681528	-0.432111	-0.479571	-0.503514	-0.975518	-0.174174	-1.12886
CD69	-0.5601	-0.604411	-1.21646	-0.236741	-0.737135	-0.582342	0.387809	0.362825	0.550116	-0.696669	-0.047499	0.032115	-0.275171	1.50724	-1.03184	-0.741962	-0.157732	-0.341678	0.706567	-0.375734	-0.155782	-0.453712	-0.124779	0.086001	-0.705891	-0.045467	1.7442	3	0.36035	1.91606	-0.538509	-1.4862
NR4A1	-0.476663	-0.595373	-0.672492	-0.542245	-0.183755	-0.615999	0.294328	-0.254403	-0.08098	-0.468435	-0.448731	-0.70988	-0.294709	1.12536	-0.726291	-0.660998	0.082969	-0.418987	0.013648	-0.246487	-0.400905	-0.485471	0.456166	-0.154675	-0.717262	-0.085322	2.19887	3	2.10568	1.17215	-0.629013	-1.08117
TIGIT	2.59183	0.995784	1.99738	0.260149	-1.01461	-0.872334	0.94526	-0.999512	-0.396183	0.805303	-1.10064	0.415425	-1.21355	0.643037	-0.551742	1.17486	-0.085237	-0.596043	-0.577594	1.26148	0.710646	1.2163	0.065133	-1.00044	-0.868275	-0.782295	-0.936142	-0.676304	-0.445532	-0.211139	0.424225	-1.17923
CTLA4	2.62086	1.65915	1.45177	0.504045	-0.813706	-0.692322	0.863583	-0.449452	-0.571145	0.542142	-0.90094	-0.196134	-1.078	2.62398	-0.783657	-0.122607	-0.183059	-0.684495	-0.107395	0.958379	-0.097227	-0.294195	-0.60889	-0.791699	-0.927544	-1.11352	-0.963428	0.577168	0.156672	0.106547	0.21568	-0.900571
LAG3	0.732812	-0.228623	0.028861	-0.203975	-0.951012	-0.939684	-0.29357	-0.932536	-0.912818	-0.909325	-1.07014	-0.791934	-0.943692	-0.051023	-0.892691	1.20635	1.15556	0.049471	0.151051	3	2.28703	1.37791	-0.000203	-0.44987	0.012581	-0.087627	-0.152789	-0.432475	0.520685	-0.270043	1.12305	-1.16156
PDCD1	1.98249	0.140694	0.627997	-0.460245	-1.26383	-1.02578	0.237663	-0.930818	-1.01646	-0.397778	-1.26462	0.044163	-1.32479	1.02859	-1.07095	0.635729	1.11668	-0.62826	-0.673804	1.63725	1.5903	2.00223	0.215473	-0.357846	-0.201498	-0.390073	-0.919902	-0.264182	0.223939	0.668157	1.1642	-1.12474
HAVCR2	-0.231593	-0.396971	-0.493141	-0.541605	-0.899261	-0.790451	-0.796806	-0.748332	-0.635107	-0.584473	-0.922498	-0.76908	-0.86775	0.731068	-0.796221	0.618357	0.228985	-0.129432	0.22483	3	2.64799	1.12605	-0.026939	-0.378033	-0.518932	-0.711031	0.052211	0.827622	1.63968	0.821011	0.168817	-0.850917
LAYN	2.60149	1.98258	2.7696	0.199637	-0.79367	-0.766562	0.086669	-0.819515	-0.594524	-0.474617	-0.822389	-0.643741	-0.828208	0.791942	-0.267853	0.355321	-0.372776	-0.748835	-0.693986	1.47913	-0.182893	0.983884	0.218945	-0.453046	-0.577362	-0.688021	-0.866334	-0.595769	-0.19005	-0.153931	0.709185	-0.644301
IL2	0.846017	-0.401987	-0.740913	0.212527	-0.17707	-0.666833	1.47805	-0.263873	0.03649	-0.699909	-0.639661	-0.313823	2.8131	0.685707	1.25936	-0.857741	-0.684373	-0.788195	-0.204388	-0.700627	-0.564445	-0.903188	-0.602359	0.050388	-0.169449	-0.705389	3	0.116697	0.763071	-0.061507	-0.623886	-0.65786
GNLY	-0.796298	-1.01873	-1.04725	-0.713259	-0.984485	-0.994869	-1.01971	-0.94054	-0.906471	-1.02237	-0.891307	-0.973571	-0.191648	-0.380752	-0.896768	0.401235	-0.391462	1.05306	1.11487	-0.017543	1.12942	0.256749	1.49681	1.49154	1.82465	0.630981	1.92342	0.800401	0.536253	0.932224	0.653574	-1.05814
GZMK	-0.724188	-0.847028	-0.926318	-0.218863	-0.330755	-0.884274	-0.281764	-0.273589	0.000592	-0.693461	-0.397181	-0.106526	-0.015	-0.474083	-0.872773	1.44295	3	0.743714	1.17684	0.672115	1.11887	0.312866	-0.40511	0.004769	0.202032	0.408557	0.152521	-0.917989	-0.687981	0.135554	-0.105374	-1.31686
GZMA	-0.83049	-0.593102	-0.925937	0.369336	-0.84335	-0.885765	-0.946891	-0.578896	-0.789526	-0.701647	-0.887843	-0.729087	-0.719278	-0.528233	-0.974748	1.13294	1.94137	0.471569	1.10165	1.67447	2.87812	0.590188	0.511466	0.446608	0.516841	-0.108272	0.577075	-0.644044	-0.577158	0.388686	0.85731	-1.19335
GZMB	-0.639345	-0.70161	-0.861852	-0.658356	-0.953859	-1.00304	-0.941538	-0.960918	-0.955774	-0.995808	-0.909067	-0.954872	-0.855932	-0.170723	-1.00635	0.74497	0.365313	0.374055	0.270873	0.974858	2.72479	0.753412	0.975544	0.469466	0.63662	0.095041	1.753	0.393943	0.377669	1.50403	1.24039	-1.08493
PRF1	-0.306076	-0.801183	-0.748859	-0.537773	-0.941048	-1.04907	-0.838906	-0.702396	-0.708158	-0.899646	-0.933953	-0.83246	-0.73902	-0.174592	-0.852954	0.118521	0.575827	0.39958	0.183997	2.09819	3	0.961462	1.27474	0.399565	0.348806	0.233975	0.347388	-0.397719	0.059474	0.461846	1.31869	-0.70771
IFNG	-0.799474	-0.780647	-0.830172	-0.634894	-0.873678	-0.862568	-0.871046	-0.586284	-0.82909	-0.845476	-0.848016	-0.838447	-0.715222	0.463552	-0.70142	0.370795	-0.264594	-0.241606	0.276397	1.26549	1.24958	0.912245	0.46387	-0.315899	-0.332606	0.06277	2.24089	2.50145	0.308707	2.00946	0.978642	-0.932703
NKG7	-0.830131	-0.978371	-1.0065	-0.793503	-0.924125	-0.943133	-0.88955	-0.8346	-0.918589	-0.950678	-0.688161	-0.832482	-0.323019	-0.509227	-0.905685	1.07017	1.03452	0.444413	0.790688	2.43022	2.25709	1.32978	0.509099	0.575491	0.308793	0.424754	0.756708	-0.298952	-0.355144	1.04999	0.95346	-0.953319
CD28	2.34517	1.70409	1.76163	0.772635	0.357599	0.327443	1.08368	-0.024511	-0.752902	0.922571	-1.22939	-0.577768	-1.58964	1.11243	0.594224	-0.634076	0.223003	-1.0995	-0.989537	-1.24792	-0.485412	-0.943827	-0.641329	-0.077553	-0.229792	-0.233511	-0.562348	-0.07441	0.124027	0.839939	0.819543	-1.59455
TNFRSF9	1.60743	1.12485	1.21531	0.013495	-1.21338	-1.11628	-0.033492	-1.284	-1.08994	-0.349772	-1.37516	-0.750553	-0.986685	1.35413	-1.21378	0.949116	0.161755	-0.597875	0.062258	1.78659	-0.226914	1.92746	0.551146	-0.912336	-0.71879	0.245959	0.417545	-0.218314	0.797582	0.599524	0.590117	-1.317
ICOS	1.81129	1.84867	0.964252	0.539808	-0.68263	-0.434817	1.33024	0.406942	-0.302341	0.669605	-1.42817	-0.529499	-1.40474	2.2411	-1.00143	-0.227362	0.75389	-0.313764	0.105286	1.11607	-0.121141	0.696127	-0.938468	-1.19971	-0.680442	-0.757475	-0.671965	0.004408	-0.605951	0.753645	-0.456299	-1.48514
EOMES	-0.874639	-0.944381	-0.929516	-0.379826	-0.994347	-1.03123	-0.661669	-0.638346	-0.787459	-1.01487	-0.787346	-0.797556	-0.187029	0.076535	-0.921213	0.31718	-0.413773	-0.317503	0.205197	1.23734	2.60701	1.33318	2.16095	0.303864	0.289898	0.632169	1.99641	0.543852	0.216986	0.466116	0.382389	-1.08838
HOPX	-1.23029	-1.206	-1.36502	0.120207	-0.80193	-0.640436	-1.12716	-0.223925	-0.850223	-0.885528	-0.629678	-0.870271	0.230935	-0.720185	-0.707611	0.628429	-0.109694	1.56286	1.86936	0.669584	2.26074	0.025309	0.703758	1.6381	0.706372	0.880508	-0.228015	0.557974	-0.639408	0.249321	1.25904	-1.12711
ZNF683	-0.841288	-0.944406	-1.18941	-0.429259	-1.16828	-0.684402	-0.556265	-0.174777	-0.250085	-1.16775	0.168995	-0.96324	-0.494168	-0.72765	-0.850314	1.24207	0.786217	0.346806	1.52102	-0.234654	1.87602	-0.180992	1.09888	1.86411	1.51412	0.100232	2.23379	-0.297077	-0.565424	0.386929	-0.652521	-0.767225
HIF1A	0.243144	-0.787754	-0.241367	-0.95979	0.802597	0.223402	0.696716	0.367783	0.306287	1.82406	-2.03802	0.408181	-1.17892	1.22395	-1.07376	-0.098198	1.26434	0.639495	-1.54919	0.965004	-0.894108	0.45024	-0.091666	-1.35957	-1.45312	-0.509759	0.495532	-1.25102	1.30216	0.234568	1.13297	0.905803
TOX	0.961956	0.23891	0.632741	-0.613007	-0.899106	-0.895336	1.31285	-0.603618	-0.475246	0.59765	-1.24112	-0.795716	-1.06059	0.409051	-1.2137	0.698243	1.21486	-0.815815	0.06229	1.88269	1.29976	0.415853	1.14821	-0.54285	-0.775947	-1.12578	-0.758834	-1.16738	0.385094	-0.10543	2.45222	-0.62291
IL2RA	3	1.82309	2.60834	1.65265	-0.28182	-0.288836	0.688457	-0.802752	-0.319229	-0.324631	-0.163537	-0.075727	-0.39167	0.538326	-0.355975	0.001166	-0.280184	-0.754459	-0.769839	-0.798024	-0.688186	-0.513576	-0.337046	-0.764363	-0.563411	-0.705273	-0.842133	-0.035816	-0.056571	-0.80757	0.457348	-0.064993
FOXP3	3	2.09249	2.24841	1.52697	-0.464304	-0.387259	0.55506	-0.617407	-0.223367	-0.28305	-0.407228	0.174556	-0.510705	0.559514	-0.197508	-0.141322	-0.314925	-0.596139	-0.60535	-0.412824	-0.503082	-0.44232	-0.133192	-0.470212	-0.558673	-0.6047	-0.632312	-0.514248	-0.245046	-0.458843	-0.432415	-0.650123
IKZF2	1.15447	0.942294	0.606463	1.12723	-0.996703	-0.949785	0.647289	-0.31111	-0.606546	-0.288594	-1.14939	-0.572519	-1.00697	1.25135	-0.534799	-0.615685	-0.187333	-0.799278	-0.72631	0.271487	0.895153	-0.314612	1.28247	0.18031	-0.992402	-0.735337	-0.097358	1.43341	3	-0.642548	-0.504824	-0.973382

## Sheet: Figure 3D
Note: Odds ratio of between each pair of AM and CM samples
Odds Ratio	AM1 vs. CM1	AM2 vs. CM1	AM3-pre vs. CM1	AM4 vs. CM1	AM1 vs. CM2	AM2 vs. CM2	AM3-pre vs. CM2	AM4 vs. CM2
CD8-CCR7	2.75232	10.0788	0.13427	4.53325	2.20861	8.09013	0.10807	3.6216
CD8-EOMES	1.22315	2.1791	9.88137	16.22	0.090781	0.161924	0.733804	1.22656
CD8-GZMK	0.0274314	0.0287399	0.137413	0.0396387	0.223482	0.233643	1.11758	0.322452
CD8-HOPX	0.993054	3.55211	1.34718	5.71302	0.265327	0.949167	0.360679	1.53473
CD8-LAG3	0.278842	0.297288	3.14973	2.29405	0.0696874	0.0743974	0.786752	0.575341
CD8-MT1E	19.4838	15.1411	0.194109	1.55746	88.7377	68.9616	0.882615	6.95094
CD8-NR4A1	3.2568	2.81917	9.15414	3.30412	0.947821	0.821146	2.66674	0.966583
CD8-PDCD1	11.553	2.8057	0.118998	1.91357	42.7913	10.3868	0.440642	6.95094
CD4-CCR7	0.137573	0.130525	0.0505757	0.131461	7.49813	7.08761	2.75215	7.10362
CD4-IL2	0.0333748	0.0985013	0.0964911	8.00226	0.00359895	0.0106197	0.010403	0.84875
CD4-LEF1	0.0569816	0.0274962	0.0269313	1.40343	0.182759	0.0887024	0.0868816	4.43443
CD4-NR4A1	6.5527	4.79146	7.5711	0.822945	1.68254	1.2302	1.9414	0.213091
Treg	17.3185	22.1279	23.7872	0.691953	5.63546	7.15584	7.69117	0.228022

## Sheet: Figure 3F
Note: Treg Ratio of CD4+T cell of each visual field in multiplex immunofluorescence staining
Sample	Treg/CD4+T cell
AM1_1	0.142857
AM1_2	0.112314
AM1_3	0.15625
AM1_4	0.115183
AM1_5	0.2
AM2_1	0.135294
AM2_2	0.136364
AM2_3	0.100917
AM2_4	0.110714
AM2_5	0.139303
AM3pre_1	0.107692
AM3pre_2	0.217391
AM3pre_3	0.222222
AM3pre_4	0.0980392
AM3pre_5	0.15
AM3post_1	0.200855
AM3post_2	0.108209
AM3post_3	0.0686275
AM3post_4	0.132653
AM3post_5	0.0758294
AM4_1	0.15
AM4_2	0.1587
AM4_3	0.214286
AM4_4	0.0980392
AM4_5	0.134615
CM1_1	0.046875
CM1_2	0.034375
CM1_3	0.125
CM1_4	0.0531915
CM1_5	0.0397351
CM2_1	0.0394265
CM2_2	0.0505618
CM2_3	0.0451128
CM2_4	0.0892857
CM2_5	0.0581395
CM1lym_1	0.066504
CM1lym_2	0.100736
CM1lym_3	0.0707921
CM1lym_4	0.07
CM1lym_5	0.047619

## Sheet: Figure 4B,4C,4D,6D
Note: Pseudo-temporal transition trajectory information of Discovery set CD8+ T cells
Cellname	Ident	CD8+T subtype	Subtype	Exhausted_score	Cytotoxicity_score	Costimulatory_score	Resident_score	Naive_score	Pseudotime
AAACGGGGTCTCCCTA-1	Cutaneous1	CD8-GZMK	CM	0	5.3621	0	2.39236	2.98812	10.0478
AAATGCCGTCCGCTGA-1	Cutaneous1	CD8-GZMK	CM	0	4.88494	0	3.42871	3.18996	5.17927
AACCATGAGCAGCCTC-1	Cutaneous1	CD8-NR4A1	CM	0	3.48214	1.5835	4.75077	0	6.82699
AACCGCGCAGTATCTG-1	Cutaneous1	CD8-GZMK	CM	3.7586	5.31477	1.56608	1.8793	0	7.41787
AACCGCGGTAATCACC-1	Cutaneous1	CD8-MT1E	CM	0	3.68874	0	5.46251	0	6.13229
AACGTTGAGAGGTTGC-1	Cutaneous1	CD8-GZMK	CM	0	3.33756	0	4.4174	0	5.20626
AACGTTGTCCTACAGA-1	Cutaneous1	CD8-GZMK	CM	1.83071	5.46968	0	1.83071	3.3841	10.2445
AACTCAGAGACAAAGG-1	Cutaneous1	CD8-GZMK	CM	0	7.16566	1.29198	6.96113	2.91617	9.91023
AACTCCCGTCTCCACT-1	Cutaneous1	CD8-LAG3	CM	0	7.97637	0	1.77968	0	10.1204
AACTCCCGTTAAGATG-1	Cutaneous1	CD8-GZMK	CM	4.93168	6.13642	0	3.78776	0	8.51931
AACTTTCAGGATGGAA-1	Cutaneous1	CD8-GZMK	CM	0	4.64215	0	4.5127	0	9.88033
AAGCCGCCAAGGTTCT-1	Cutaneous1	CD8-GZMK	CM	0	3.74685	0	0	0	6.5497
AAGGAGCGTCACACGC-1	Cutaneous1	CD8-GZMK	CM	0	1.0586	1.50048	2.0003	3.52866	1.92118
AAGGTTCAGTCTCAAC-1	Cutaneous1	CD8-GZMK	CM	3.25959	2.72642	4.15752	6.31989	2.55025	0.892666
AAGTCTGTCGACGGAA-1	Cutaneous1	CD8-GZMK	CM	3.33352	8.88889	2.77794	5.39962	0	10.1415
AATCGGTCAGCCTTGG-1	Cutaneous1	CD8-GZMK	CM	1.63625	6.11606	4.09062	5.10825	2.72708	9.69161
ACACCCTTCGGACAAG-1	Cutaneous1	CD8-GZMK	CM	0	5.72108	0	1.87373	0	6.17812
ACACCGGGTAACGCGA-1	Cutaneous1	CD8-GZMK	CM	0	7.64581	0	3.63927	3.17354	9.86854
ACACTGAAGAAGGTGA-1	Cutaneous1	CD8-GZMK	CM	0	1.91256	0	4.14185	0	4.70052
ACAGCTAAGATATACG-1	Cutaneous1	CD8-PDCD1	CM	1.86789	3.29217	0	4.13545	0	9.47612
ACAGCTACAGTGACAG-1	Cutaneous1	CD8-GZMK	CM	6.01223	4.18742	1.55908	3.74178	0	14.4083
ACATACGCACGGACAA-1	Cutaneous1	CD8-GZMK	CM	4.05585	6.06682	1.55798	3.73915	0	14.3365
ACATCAGTCATGTAGC-1	Cutaneous1	CD8-LAG3	CM	0	7.09578	0	2.18943	0	9.96189
ACCAGTATCAATAAGG-1	Cutaneous1	CD8-GZMK	CM	1.86561	7.90991	1.29126	4.27813	5.16503	9.8539
ACCCACTAGTCCGGTC-1	Cutaneous1	CD8-GZMK	CM	1.61057	8.18777	1.34214	3.96022	0	10.1104
ACCTTTAAGAGTACAT-1	Cutaneous1	CD8-GZMK	CM	1.66309	6.39925	0	4.04195	0	10.3969
ACCTTTAAGTAGCCGA-1	Cutaneous1	CD8-GZMK	CM	2.01937	5.36828	0	1.81963	0	10.0378
ACCTTTAGTCTCATCC-1	Cutaneous1	CD8-LAG3	CM	0	2.02639	1.63995	2.32919	0	4.86786
ACGATGTCACATCCGG-1	Cutaneous1	CD8-GZMK	CM	5.541	6.81476	0	5.34138	0	11.3601
ACGCCAGAGTTGTAGA-1	Cutaneous1	CD8-GZMK	CM	0	4.82358	1.4885	3.5724	0	6.09197
ACGCCGATCTTACCGC-1	Cutaneous1	CD8-GZMK	CM	3.96816	5.16858	0	1.88419	0	13.9937
ACGGCCAGTTTGTGTG-1	Cutaneous1	CD8-GZMK	CM	0	5.60588	0	2.03509	0	6.05208
ACGGGCTGTGTCCTCT-1	Cutaneous1	CD8-LAG3	CM	0	2.83495	1.57497	1.88996	0	2.78491
ACTTTCAAGCAATATG-1	Cutaneous1	CD8-GZMK	CM	2.89611	8.34844	1.20671	6.5065	7.57201	9.79685
AGACGTTGTCGCGGTT-1	Cutaneous1	CD8-GZMK	CM	1.87411	0	1.56176	1.87411	0	0.971174
AGAGCTTTCGACCAGC-1	Cutaneous1	CD8-GZMK	CM	0	2.80117	0	2.11749	0	3.08555
AGAGTGGAGGCCCGTT-1	Cutaneous1	CD8-GZMK	CM	0	5.45898	0	4.21998	0	5.59101
AGATCTGAGCCATCGC-1	Cutaneous1	CD8-GZMK	CM	0	3.29484	2.84842	3.61772	0	7.22647
AGATCTGCAGGGAGAG-1	Cutaneous1	CD8-GZMK	CM	1.71121	3.42241	2.85201	3.62203	0	2.91967
AGCCTAAGTCGCATAT-1	Cutaneous1	CD8-GZMK	CM	0	5.33409	0	3.89153	2.97911	6.4597
AGCTCCTGTCTAACGT-1	Cutaneous1	CD8-GZMK	CM	0	6.21567	0	4.08843	0	10.1667
AGGCCGTGTCCGTCAG-1	Cutaneous1	CD8-LAG3	CM	1.8085	6.47051	0	4.08096	0	13.9032
AGGCCGTGTGTCGCTG-1	Cutaneous1	CD8-GZMK	CM	5.10453	7.57622	1.44072	5.42072	2.5493	11.1771
AGGTCATTCATCGCTC-1	Cutaneous1	CD8-GZMK	CM	1.90356	5.49062	1.5863	2.36763	0	10.2744
AGGTCCGAGAGTGACC-1	Cutaneous1	CD8-GZMK	CM	0	5.33926	1.45113	0	0	10.1681
AGTAGTCGTCTCGTTC-1	Cutaneous1	CD8-GZMK	CM	0	7.85131	1.3825	5.17655	0	10.4467
AGTCTTTAGAGTAAGG-1	Cutaneous1	CD8-GZMK	CM	0	8.09339	0	5.60842	2.58818	9.78236
AGTCTTTCAGTATCTG-1	Cutaneous1	CD8-NR4A1	CM	1.837	1.01838	0	2.71499	0	4.67963
AGTGAGGCAATGCCAT-1	Cutaneous1	CD8-GZMK	CM	1.85639	6.50048	1.71346	2.05616	0	9.79262
AGTGAGGCAGACAGGT-1	Cutaneous1	CD8-CCR7	CM	0	2.58706	1.38183	2.47482	0	1.08853
ATAACGCTCGCTGATA-1	Cutaneous1	CD8-GZMK	CM	0	2.7306	0	2.11433	0	3.36512
ATAGACCTCCATTCTA-1	Cutaneous1	CD8-NR4A1	CM	0	3.14681	0	1.8766	0	5.31954
ATCACGAAGCCCTAAT-1	Cutaneous1	CD8-GZMK	CM	0	5.42929	1.77644	6.10898	0	10.1309
ATCCACCCAAGTAGTA-1	Cutaneous1	CD8-GZMK	CM	9.30196	5.05062	2.88964	3.86703	2.88964	14.516
ATGAGGGGTGTGCCTG-1	Cutaneous1	CD8-GZMK	CM	3.95645	5.27078	1.56528	2.34237	0	9.47413
ATGTGTGGTCTTTCAT-1	Cutaneous1	CD8-GZMK	CM	0	5.26846	0	2.11972	0	5.58451
ATTATCCCAAGTCATC-1	Cutaneous1	CD8-GZMK	CM	1.5664	5.27634	0	5.75427	0	10.169
ATTATCCGTCTCGTTC-1	Cutaneous1	CD8-GZMK	CM	0	2.0352	0	1.97665	0	3.64797
ATTATCCGTCTGGTCG-1	Cutaneous1	CD8-GZMK	CM	0	7.22354	0	1.7903	2.98383	6.18717
ATTGGTGTCCTGTAGA-1	Cutaneous1	CD8-GZMK	CM	0	4.89388	1.26556	3.79743	5.39434	5.58479
ATTTCTGAGCTAACTC-1	Cutaneous1	CD8-MT1E	CM	0	0.876559	1.46093	3.82279	2.92186	2.51918
ATTTCTGTCTTATCTG-1	Cutaneous1	CD8-GZMK	CM	3.66603	7.52219	0	2.52444	0	10.3597
CAACCTCAGTGCAAGC-1	Cutaneous1	CD8-GZMK	CM	0	5.07064	0	3.92303	0	5.38956
CAACTAGGTCGCGAAA-1	Cutaneous1	CD8-GZMK	CM	1.82552	5.44148	1.68772	5.6763	0	6.58547
CAAGTTGGTTGAACTC-1	Cutaneous1	CD8-GZMK	CM	1.84054	4.00359	0	5.1226	0	6.26278
CACAAACGTTCCGTCT-1	Cutaneous1	CD8-GZMK	CM	0	4.94284	0	6.09905	0	10.217
CACACCTCAGGCGATA-1	Cutaneous1	CD8-GZMK	CM	0	2.91509	1.53153	2.1545	0	3.47998
CACAGGCCATTGGCGC-1	Cutaneous1	CD8-GZMK	CM	0	4.96502	0	1.80043	0	5.70353
CACAGGCTCATCTGCC-1	Cutaneous1	CD8-GZMK	CM	1.68313	4.40741	0	1.99956	0	2.87783
CACAGTACACTATCTT-1	Cutaneous1	CD8-GZMK	CM	1.80579	4.61433	3.00965	3.61158	0	1.32992
CACCAGGCACCGATAT-1	Cutaneous1	CD8-GZMK	CM	0	5.15017	0	2.33009	3.02258	5.57303
CACCAGGCACCGGAAA-1	Cutaneous1	CD8-GZMK	CM	0	6.06362	0	3.98912	2.70832	5.89395
CACCAGGGTAGCGCTC-1	Cutaneous1	CD8-GZMK	CM	1.57995	6.58306	0	2.50756	5.26649	10.1626
CACCAGGGTGTTGAGG-1	Cutaneous1	CD8-GZMK	CM	0	4.12656	0	0	0	9.54629
CACCTTGAGCTGAAAT-1	Cutaneous1	CD8-GZMK	CM	0	2.03167	0	3.79911	0	3.10251
CAGAATCAGTCGTACT-1	Cutaneous1	CD8-GZMK	CM	1.63393	5.66132	1.36161	5.61786	0	10.1367
CAGATCAAGTGACTCT-1	Cutaneous1	CD8-CCR7	CM	0	5.80494	1.54804	4.03197	0	5.87662
CAGCAGCGTATGCTTG-1	Cutaneous1	CD8-GZMK	CM	1.68599	2.72867	0	3.88827	3.14262	4.71052
CAGCATAGTCACACGC-1	Cutaneous1	CD8-LAG3	CM	5.14569	7.35678	4.28808	1.71523	0	11.4031
CAGCGACAGGGATCTG-1	Cutaneous1	CD8-GZMK	CM	8.40688	4.62385	2.92794	1.75677	0	14.7752
CAGCTAAGTTCATGGT-1	Cutaneous1	CD8-NR4A1	CM	0	4.00555	0	1.88676	0	6.13185
CAGGTGCAGAGGTTAT-1	Cutaneous1	CD8-GZMK	CM	1.8028	5.92482	0	1.8028	3.33754	9.95627
CAGGTGCAGTAGCCGA-1	Cutaneous1	CD8-GZMK	CM	0	3.7477	1.51993	1.82392	0	3.34407
CAGGTGCGTCACTTCC-1	Cutaneous1	CD8-NR4A1	CM	0	8.28345	0	4.01714	3.18111	10.3899
CAGGTGCTCACATACG-1	Cutaneous1	CD8-LAG3	CM	1.77318	6.85449	0	2.53407	0	9.6959
CAGGTGCTCCTGCTTG-1	Cutaneous1	CD8-GZMK	CM	3.73991	6.60975	0	1.77011	2.95018	9.74654
CAGTAACGTGTAATGA-1	Cutaneous1	CD8-GZMK	CM	1.81822	4.29422	1.51518	3.95307	0	5.27466
CAGTCCTCATGCGCAC-1	Cutaneous1	CD8-NR4A1	CM	0	5.01483	1.50823	5.94615	3.01645	5.07812
CAGTCCTTCACTATTC-1	Cutaneous1	CD8-GZMK	CM	2.05598	5.35692	0	1.85621	3.09368	10.59
CATATGGCATGTCTCC-1	Cutaneous1	CD8-GZMK	CM	0	2.72373	1.45772	3.81508	0	6.95347
CATCAAGCAGGACGTA-1	Cutaneous1	CD8-GZMK	CM	0	4.61397	1.4381	3.65107	0	5.91466
CATCAGACAGCCACCA-1	Cutaneous1	CD8-GZMK	CM	3.72545	6.35048	1.71875	4.24206	0	13.9318
CATCAGACATCGGAAG-1	Cutaneous1	CD8-GZMK	CM	1.74196	5.45432	1.45164	3.80046	0	9.79543
CATCCACCATCCGGGT-1	Cutaneous1	CD8-GZMK	CM	2.05922	1.12955	1.54954	2.17613	0	6.96887
CATCCACCATGCCTTC-1	Cutaneous1	CD8-GZMK	CM	5.29394	6.53215	1.4151	0	0	13.7931
CATCGAACACTATCTT-1	Cutaneous1	CD8-GZMK	CM	1.93277	6.30249	1.34707	3.94854	2.69414	9.81881
CATGACACATGGGAAC-1	Cutaneous1	CD8-LAG3	CM	0	5.49008	0	5.60145	0	6.1415
CATGCCTCAATTCCTT-1	Cutaneous1	CD8-GZMK	CM	1.51533	2.77148	1.26278	1.9785	3.19032	3.9457
CATGGCGCAATGACCT-1	Cutaneous1	CD8-GZMK	CM	0	8.10262	0	3.71855	0	10.8256
CCACGGAGTAGGCTGA-1	Cutaneous1	CD8-GZMK	CM	0	5.6319	2.74574	2.11106	0	10.4931
CCACTACCACTGTGTA-1	Cutaneous1	CD8-MT1E	CM	0	4.19413	1.57397	2.08855	0	5.87889
CCAGCGATCGCTGATA-1	Cutaneous1	CD8-GZMK	CM	1.61217	4.79327	1.34347	3.62353	0	5.85126
CCCAATCCACTAAGTC-1	Cutaneous1	CD8-GZMK	CM	3.64592	6.62403	1.51913	2.28693	0	10.2816
CCCAGTTGTAGCGTAG-1	Cutaneous1	CD8-GZMK	CM	1.9418	6.78823	0	5.58741	3.09818	9.99507
CCCTCCTGTTATCGGT-1	Cutaneous1	CD8-GZMK	CM	1.77696	3.36128	1.4808	0	0	5.84959
CCGGGATGTCCGAAGA-1	Cutaneous1	CD8-GZMK	CM	0	4.74273	0	6.09088	3.16182	4.30867
CCGGTAGGTGCAGGTA-1	Cutaneous1	CD8-MT1E	CM	0	1.8114	0	2.32794	0	2.78335
CCGTTCAGTCCCGACA-1	Cutaneous1	CD8-NR4A1	CM	0	2.3251	0	3.92193	0	1.67609
CCGTTCATCTTGCATT-1	Cutaneous1	CD8-GZMK	CM	1.51413	5.60294	3.78534	6.71955	0	9.74618
CCTAAAGAGCCAGAAC-1	Cutaneous1	CD8-GZMK	CM	0	3.03429	0	2.48704	0	3.4485
CCTACCACACCCATTC-1	Cutaneous1	CD8-GZMK	CM	5.41407	5.77232	1.44845	5.93048	0	5.16657
CCTACCAGTAGAAAGG-1	Cutaneous1	CD8-GZMK	CM	5.67498	7.35591	2.93091	4.03332	0	14.568
CCTACCATCTCATTCA-1	Cutaneous1	CD8-GZMK	CM	0	2.33851	0	2.09938	0	9.97972
CCTAGCTAGCGTCAAG-1	Cutaneous1	CD8-LAG3	CM	3.71259	5.45338	1.35376	3.88209	5.74752	4.75403
CCTCTGATCATGCATG-1	Cutaneous1	CD8-GZMK	CM	1.85345	3.50748	1.37826	5.36105	0	3.37088
CGAACATTCCAGGGCT-1	Cutaneous1	CD8-GZMK	CM	1.75262	7.49203	1.46052	3.50524	0	7.01987
CGAGCCATCATGGTCA-1	Cutaneous1	CD8-GZMK	CM	1.96584	3.13943	0	1.76616	0	6.83035
CGATGTAAGTGTGAAT-1	Cutaneous1	CD8-GZMK	CM	0	1.86982	1.47498	5.50962	3.47759	4.54881
CGATTGAAGGATGGAA-1	Cutaneous1	CD8-GZMK	CM	3.68687	5.32493	1.5362	5.84697	3.07239	7.41191
CGATTGATCACATGCA-1	Cutaneous1	CD8-GZMK	CM	0	5.60539	3.01671	2.00975	3.34959	5.71512
CGATTGATCCACTGGG-1	Cutaneous1	CD8-GZMK	CM	0	6.02982	0	2.20078	2.89493	5.10337
CGCCAAGCATTGAGCT-1	Cutaneous1	CD8-CCR7	CM	1.75803	2.01615	0	1.75803	3.26285	2.8925
CGCGTTTAGAGCAATT-1	Cutaneous1	CD8-LAG3	CM	3.94043	5.1077	1.55861	2.33436	0	14.3215
CGCTTCAAGGATGGTC-1	Cutaneous1	CD8-GZMK	CM	3.47866	7.9275	1.44944	0	0	10.1036
CGGACACAGAATGTTG-1	Cutaneous1	CD8-PDCD1	CM	1.66723	2.83263	2.77871	4.49461	3.63912	1.26548
CGGACACAGTCTCGGC-1	Cutaneous1	CD8-GZMK	CM	0	4.1996	0	3.68312	0	6.18717
CGGACACGTCGGATCC-1	Cutaneous1	CD8-GZMK	CM	3.70566	4.09613	0	0	0	11.2413
CGGAGTCAGTCCTCCT-1	Cutaneous1	CD8-LAG3	CM	0	6.89622	1.56463	2.19426	0	10.3776
CGTAGCGCACAGGCCT-1	Cutaneous1	CD8-GZMK	CM	1.60262	7.31603	1.50172	5.44085	3.00343	5.40307
CGTCACTAGATTACCC-1	Cutaneous1	CD8-GZMK	CM	5.55425	8.41254	1.54285	4.10248	0	14.3644
CGTCACTAGTGAAGAG-1	Cutaneous1	CD8-GZMK	CM	1.51327	8.20161	3.9492	5.25425	3.04874	10.3419
CGTCCATCACTGTGTA-1	Cutaneous1	CD8-GZMK	CM	1.59145	6.58487	0	5.63711	3.17944	10.0767
CGTCTACGTTCCAACA-1	Cutaneous1	CD8-GZMK	CM	1.87392	7.85707	1.29817	5.50557	0	9.70268
CGTGTAAAGTGTCCAT-1	Cutaneous1	CD8-GZMK	CM	0	6.39497	1.50482	3.61158	0	9.85798
CGTGTAACATCCCACT-1	Cutaneous1	CD8-GZMK	CM	2.96513	7.2577	2.6369	3.67986	0	10.0605
CGTGTCTCACTATCTT-1	Cutaneous1	CD8-GZMK	CM	1.82488	5.87399	0	4.06731	2.70899	9.74175
CGTTAGACATTTCAGG-1	Cutaneous1	CD8-GZMK	CM	1.73262	6.06676	1.44385	4.06461	0	10.069
CGTTAGAGTCTCACCT-1	Cutaneous1	CD8-GZMK	CM	0	4.71409	1.43248	2.27981	0	10.3909
CGTTCTGTCCTCATTA-1	Cutaneous1	CD8-GZMK	CM	1.76407	6.36383	1.47006	1.76407	0	9.93739
CTAACTTCACAGGCCT-1	Cutaneous1	CD8-GZMK	CM	1.83986	6.29962	0	1.83986	0	9.96962
CTACCCACATTCACTT-1	Cutaneous1	CD8-GZMK	CM	3.67309	1.83654	0	3.67309	3.22728	4.54126
CTACCCATCGTCTGCT-1	Cutaneous1	CD8-GZMK	CM	5.71631	5.01367	1.53238	0	0	13.9853
CTACGTCTCTCCTATA-1	Cutaneous1	CD8-GZMK	CM	0	4.97266	0	5.22769	0	4.70091
CTAGCCTGTGCTTCTC-1	Cutaneous1	CD8-GZMK	CM	0	6.15735	0	2.27766	0	6.65543
CTAGTGAAGGATGGTC-1	Cutaneous1	CD8-GZMK	CM	0	0.874758	0	4.21541	0	3.13776
CTAGTGAGTCTGGAGA-1	Cutaneous1	CD8-LAG3	CM	1.7903	8.78961	1.49192	0	0	11.7904
CTAGTGAGTCTTGATG-1	Cutaneous1	CD8-GZMK	CM	0	5.73331	0	2.25586	0	10.6603
CTCACACGTTGAACTC-1	Cutaneous1	CD8-GZMK	CM	0	5.19406	0	4.32209	0	5.85738
CTCACACGTTGGGACA-1	Cutaneous1	CD8-GZMK	CM	0	4.02626	0	1.86327	0	7.43218
CTCCTAGGTAAGAGGA-1	Cutaneous1	CD8-GZMK	CM	3.48769	6.79311	0	5.15634	0	9.85704
CTCGAGGAGAAGGCCT-1	Cutaneous1	CD8-MT1E	CM	0	4.84006	1.74655	1.89606	0	5.69417
CTCGGAGGTCCCTTGT-1	Cutaneous1	CD8-GZMK	CM	5.34029	5.77194	0	2.34105	2.96683	7.58649
CTCGGAGGTTCCACTC-1	Cutaneous1	CD8-GZMK	CM	1.39804	7.76891	0	5.22451	4.66015	10.5002
CTCGGGATCCTTGGTC-1	Cutaneous1	CD8-GZMK	CM	0	0.899409	2.99803	3.91425	0	1.00489
CTCTAATAGACAAAGG-1	Cutaneous1	CD8-NR4A1	CM	0	1.81386	0	2.55345	0	1.13609
CTCTAATAGAGGTTGC-1	Cutaneous1	CD8-GZMK	CM	0	6.78114	0	2.27417	0	10.1549
CTCTACGGTAGCCTAT-1	Cutaneous1	CD8-GZMK	CM	0	2.97756	0	0	2.79987	4.98435
CTCTGGTCACCGAAAG-1	Cutaneous1	CD8-GZMK	CM	0	1.94589	0	5.53804	3.07669	2.61817
CTGAAACGTTGGTAAA-1	Cutaneous1	CD8-GZMK	CM	3.62219	5.60751	1.50924	3.82191	0	10.0741
CTGATAGTCACTCCTG-1	Cutaneous1	CD8-GZMK	CM	0	7.07124	0	5.51121	2.95085	9.84291
CTGATCCCACTTAAGC-1	Cutaneous1	CD8-GZMK	CM	1.88876	5.12159	0	4.44153	0	4.69456
CTGATCCCATGTCTCC-1	Cutaneous1	CD8-GZMK	CM	2.00327	5.60862	0	5.92717	0	10.0433
CTGCCTAGTAGCCTAT-1	Cutaneous1	CD8-GZMK	CM	0	6.09682	0	1.99129	3.31882	5.358
CTGCGGATCTATCGCC-1	Cutaneous1	CD8-GZMK	CM	0	5.94295	1.49227	2.30723	0	9.8839
CTGCTGTTCGGCGCTA-1	Cutaneous1	CD8-NR4A1	CM	1.90188	5.64776	0	6.46673	0	9.9284
CTGGTCTTCACTTATC-1	Cutaneous1	CD8-GZMK	CM	0	4.0454	0	4.10989	0	5.38534
CTGTGCTAGAAGGCCT-1	Cutaneous1	CD8-GZMK	CM	0	6.23014	0	3.58488	2.65479	10.3049
CTTAACTTCTGAGTGT-1	Cutaneous1	CD8-GZMK	CM	0	4.95515	4.23213	3.8133	0	9.51814
CTTACCGGTCCAAGTT-1	Cutaneous1	CD8-GZMK	CM	0	7.40971	0	4.41328	3.21381	7.14512
CTTTGCGCAGCCTTGG-1	Cutaneous1	CD8-LAG3	CM	1.83583	6.92492	0	1.83583	3.05972	7.03854
GAATAAGCAGCCACCA-1	Cutaneous1	CD8-GZMK	CM	0	6.10874	4.08902	5.1062	0	9.98193
GACAGAGCAAGCCGTC-1	Cutaneous1	CD8-GZMK	CM	3.69192	7.46326	0	5.13848	0	11.3912
GACTACATCTTGCCGT-1	Cutaneous1	CD8-GZMK	CM	3.66077	7.51572	0	1.83039	0	11.8643
GATCGCGAGCCATCGC-1	Cutaneous1	CD8-GZMK	CM	0	4.74465	0	6.05031	0	5.47488
GATCGCGAGGTCATCT-1	Cutaneous1	CD8-GZMK	CM	1.99186	5.53557	0	5.77588	0	10.7198
GATGAGGAGAAGGTTT-1	Cutaneous1	CD8-LAG3	CM	0	4.80062	2.76832	5.69845	0	9.8982
GATGAGGCAAGTAATG-1	Cutaneous1	CD8-GZMK	CM	3.66537	6.0021	1.52724	2.23231	0	13.9897
GATGCTAAGTAGATGT-1	Cutaneous1	CD8-GZMK	CM	0	1.89709	1.58091	4.19388	0	4.56402
GATGCTACAAGTACCT-1	Cutaneous1	CD8-GZMK	CM	1.85478	6.71461	2.75874	2.2884	0	7.8188
GATTCAGTCTGATACG-1	Cutaneous1	CD8-GZMK	CM	1.83667	3.97297	1.53056	6.14355	0	4.91995
GCAAACTGTGTCTGAT-1	Cutaneous1	CD8-CCR7	CM	1.72949	6.41013	1.44124	1.92913	0	10.6935
GCAGCCAGTCCATGAT-1	Cutaneous1	CD8-GZMK	CM	1.83717	7.20489	0	2.03692	0	9.97407
GCATACACATCCCATC-1	Cutaneous1	CD8-GZMK	CM	3.60679	5.82667	0	1.8034	0	8.74139
GCATGCGAGCGTTCCG-1	Cutaneous1	CD8-GZMK	CM	0	6.8913	0	5.19635	0	10.5518
GCCAAATCATTGGCGC-1	Cutaneous1	CD8-GZMK	CM	1.77412	5.36291	0	1.97381	0	9.99159
GCGAGAAGTCTAACGT-1	Cutaneous1	CD8-LAG3	CM	3.7343	4.4338	0	2.33118	0	7.86159
GCGCAACTCCTGCCAT-1	Cutaneous1	CD8-GZMK	CM	0	0.944781	0	2.28925	0	2.65944
GCGCAACTCGTTACGA-1	Cutaneous1	CD8-GZMK	CM	0	5.57439	1.36584	6.51021	5.46336	5.59849
GCGCCAAAGTGTCTCA-1	Cutaneous1	CD8-PDCD1	CM	0	5.21383	1.47006	4.36117	0	6.94549
GCTCCTATCTTGCATT-1	Cutaneous1	CD8-GZMK	CM	1.50621	7.22143	1.42119	5.33466	8.58539	4.98247
GCTGCAGAGAAGCCCA-1	Cutaneous1	CD8-GZMK	CM	2.04803	5.44575	1.54022	5.5448	0	10.1282
GCTGCAGCATGAAGTA-1	Cutaneous1	CD8-GZMK	CM	0	3.00318	1.50196	2.20194	0	5.59516
GCTGCAGTCTGACCTC-1	Cutaneous1	CD8-LAG3	CM	3.46268	5.84242	0	5.71018	0	9.90547
GCTGCGAGTCACTTCC-1	Cutaneous1	CD8-GZMK	CM	4.30824	5.42989	0	2.09566	0	14.4501
GCTGCGATCTCGCTTG-1	Cutaneous1	CD8-GZMK	CM	0	3.2822	0	3.8321	0	5.78341
GCTGCTTCAACGATGG-1	Cutaneous1	CD8-NR4A1	CM	0	3.4576	0	4.81759	6.11225	9.93394
GCTGCTTGTGCTGTAT-1	Cutaneous1	CD8-GZMK	CM	0	4.30723	0	1.88776	0	5.7567
GGAATAAGTACCTACA-1	Cutaneous1	CD8-GZMK	CM	0	0.912038	1.68651	0	0	1.39106
GGACAAGCAGTCGATT-1	Cutaneous1	CD8-CCR7	CM	0	5.51712	0	1.99964	0	7.32463
GGACAAGCATTGGCGC-1	Cutaneous1	CD8-CCR7	CM	0	4.334	0	1.77968	6.26511	2.75258
GGACAAGGTCACCTAA-1	Cutaneous1	CD8-MT1E	CM	0	6.63582	0	3.7659	2.87449	9.99972
GGACAGAAGTCCGGTC-1	Cutaneous1	CD8-GZMK	CM	0	3.91899	0	3.71932	2.93303	5.35995
GGACAGATCTTTACAC-1	Cutaneous1	CD8-GZMK	CM	1.90996	4.11963	0	3.81992	0	4.21333
GGACGTCGTAGCTTGT-1	Cutaneous1	CD8-GZMK	CM	3.78373	4.15879	0	0	2.98668	6.96788
GGATTACCATCGGACC-1	Cutaneous1	CD8-GZMK	CM	1.72065	6.11585	0	2.03715	0	10.0192
GGCGTGTAGCGTGAAC-1	Cutaneous1	CD8-CCR7	CM	0	6.03593	1.57716	2.35665	0	9.76676
GGCGTGTCAGTCAGAG-1	Cutaneous1	CD8-MT1E	CM	1.79016	3.30162	0	2.6071	2.98359	10.1066
GGCTGGTCAGGAATGC-1	Cutaneous1	CD8-GZMK	CM	0	5.47264	3.13184	1.8791	0	7.81696
GGGAGATCATAACCTG-1	Cutaneous1	CD8-GZMK	CM	0	6.19326	0	4.19945	3.11285	10.2736
GGGAGATGTAAGAGGA-1	Cutaneous1	CD8-GZMK	CM	0	4.6802	2.70952	7.13593	8.98822	2.34695
GGGAGATTCAATCACG-1	Cutaneous1	CD8-GZMK	CM	1.85248	4.22147	1.54373	5.75719	0	10.2233
GGGAGATTCTATCCTA-1	Cutaneous1	CD8-GZMK	CM	0	4.93031	1.55736	4.45406	3.64254	5.0984
GGTGTTAAGAACAACT-1	Cutaneous1	CD8-GZMK	CM	3.8927	5.1827	2.91115	1.74669	0	6.04162
GGTGTTAAGGAGTCTG-1	Cutaneous1	CD8-GZMK	CM	5.26178	2.63089	2.8678	3.75766	0	3.42771
GTATCTTTCCTTGACC-1	Cutaneous1	CD8-GZMK	CM	0	6.0421	0	1.78916	5.96387	5.59685
GTCGTAATCTTGCATT-1	Cutaneous1	CD8-GZMK	CM	1.73755	1.10069	0	4.27444	0	1.0519
GTCTCGTCACCCATGG-1	Cutaneous1	CD8-GZMK	CM	1.82408	5.3179	1.52006	3.64815	0	10.1975
GTCTCGTTCGGAAACG-1	Cutaneous1	CD8-GZMK	CM	1.80579	7.46103	3.00965	2.12241	3.00965	11.2291
GTGCAGCAGCTGTTCA-1	Cutaneous1	CD8-GZMK	CM	1.86481	8.07011	1.29059	1.86481	5.49458	10.2001
GTGCAGCTCCTAAGTG-1	Cutaneous1	CD8-GZMK	CM	1.93029	5.60373	1.34501	2.17456	3.02246	9.59293
GTGCATAAGGGCTTCC-1	Cutaneous1	CD8-GZMK	CM	1.80669	5.71966	0	2.67055	3.01115	10.3918
GTGCATACAGCCTGTG-1	Cutaneous1	CD8-GZMK	CM	0	5.1565	0	5.83235	0	2.28852
GTGCGGTCAGGGTACA-1	Cutaneous1	CD8-LAG3	CM	0	4.95478	1.55166	1.86199	0	7.82421
GTGCTTCCAAGCCGTC-1	Cutaneous1	CD8-GZMK	CM	1.80519	6.23164	0	2.12181	3.00865	5.38867
GTGCTTCGTTGTCGCG-1	Cutaneous1	CD8-GZMK	CM	0	5.10319	0	1.91827	0	9.86909
GTGCTTCTCCGCATCT-1	Cutaneous1	CD8-LAG3	CM	1.74755	5.7006	0	6.02339	0	9.98541
GTGGGTCCATACTACG-1	Cutaneous1	CD8-GZMK	CM	0	5.26856	0	0	3.06983	5.91136
GTGGGTCTCCTAGTGA-1	Cutaneous1	CD8-GZMK	CM	0	3.73524	0	3.59631	3.32955	4.38139
GTTAAGCTCAATCTCT-1	Cutaneous1	CD8-GZMK	CM	0	4.13028	0	5.91018	3.02568	4.57698
GTTACAGTCGGCGCAT-1	Cutaneous1	CD8-GZMK	CM	5.63761	3.25058	3.02104	1.81263	0	14.1746
GTTCATTCATATACCG-1	Cutaneous1	CD8-GZMK	CM	0	3.13614	1.38774	4.99586	0	9.62564
GTTCGGGGTAGGGACT-1	Cutaneous1	CD8-GZMK	CM	0	6.26222	0	1.75753	0	10.0247
GTTCTCGAGGGTGTGT-1	Cutaneous1	CD8-GZMK	CM	1.72538	3.70882	1.60418	2.28622	5.75126	4.60551
GTTCTCGAGTGAAGAG-1	Cutaneous1	CD8-GZMK	CM	2.15518	4.07666	0	5.51554	0	3.61937
TAAGAGAAGAATGTGT-1	Cutaneous1	CD8-GZMK	CM	1.58387	8.58118	2.63978	4.95101	0	9.7403
TAAGAGACACTAAGTC-1	Cutaneous1	CD8-GZMK	CM	1.7018	4.63541	0	3.4683	2.50432	5.77434
TACCTTAAGTAGATGT-1	Cutaneous1	CD8-GZMK	CM	3.36038	6.59759	1.31708	5.34042	5.60064	9.88283
TACCTTAGTTCTGGTA-1	Cutaneous1	CD8-PDCD1	CM	0	7.28901	1.3529	5.38621	0	9.85516
TACGGTATCTTGAGGT-1	Cutaneous1	CD8-GZMK	CM	3.254	7.61886	4.0675	3.81459	2.71167	10.0071
TACTCATCACGAAGCA-1	Cutaneous1	CD8-GZMK	CM	0	2.70225	1.4458	1.73495	0	4.26977
TACTCGCGTCTTGATG-1	Cutaneous1	CD8-GZMK	CM	1.68967	8.21917	0	4.1397	0	11.7009
TACTCGCTCTTTAGGG-1	Cutaneous1	CD8-GZMK	CM	0	8.00638	0	7.14789	0	9.96905
TACTTACGTCTTCGTC-1	Cutaneous1	CD8-MT1E	CM	1.88617	2.11819	1.5718	2.35022	0	6.81212
TAGACCATCACTCTTA-1	Cutaneous1	CD8-GZMK	CM	3.6228	4.809	0	2.01113	0	11.1602
TAGACCATCGTGGTCG-1	Cutaneous1	CD8-GZMK	CM	0	5.3696	0	1.86126	0	5.80185
TAGGCATTCGTAGGAG-1	Cutaneous1	CD8-GZMK	CM	1.77982	4.92444	0	1.97952	0	7.00672
TAGTTGGGTAAATGTG-1	Cutaneous1	CD8-GZMK	CM	1.82536	5.06288	0	2.38639	0	6.14315
TAGTTGGGTTCTCATT-1	Cutaneous1	CD8-GZMK	CM	1.50823	5.70157	0	4.04819	5.69214	6.13991
TATCAGGAGGATATAC-1	Cutaneous1	CD8-GZMK	CM	3.62246	6.80591	1.42618	5.45075	0	11.2264
TATGCCCAGCACCGCT-1	Cutaneous1	CD8-GZMK	CM	0	4.22027	1.84245	1.89422	0	5.67618
TATTACCCAGCCTTGG-1	Cutaneous1	CD8-GZMK	CM	0	6.84657	1.45742	1.7489	2.91483	10.3268
TATTACCCATAAAGGT-1	Cutaneous1	CD8-GZMK	CM	3.52316	7.03187	3.05818	5.4252	2.50624	9.07898
TCACAAGAGCTGCCCA-1	Cutaneous1	CD8-GZMK	CM	0	0	0	2.26324	0	0.783527
TCACAAGGTACTCGCG-1	Cutaneous1	CD8-GZMK	CM	0	5.20487	1.54699	1.85639	0	5.66148
TCAGGATAGACCACGA-1	Cutaneous1	CD8-MT1E	CM	0	6.22904	1.55908	1.87089	0	7.04337
TCAGGTAAGTTACCCA-1	Cutaneous1	CD8-GZMK	CM	5.50501	4.39798	1.69563	0	0	13.9218
TCATTACCAGATGAGC-1	Cutaneous1	CD8-GZMK	CM	2.10762	5.9817	0	2.42448	0	9.06432
TCATTTGCACGAAACG-1	Cutaneous1	CD8-GZMK	CM	0	3.48379	1.59289	4.22266	0	5.78239
TCATTTGCATACGCTA-1	Cutaneous1	CD8-GZMK	CM	3.20067	4.0576	0	1.79977	2.99962	9.84312
TCATTTGTCTTTACAC-1	Cutaneous1	CD8-NR4A1	CM	1.87468	3.84926	0	1.87468	0	5.86655
TCGAGGCTCGCAAGCC-1	Cutaneous1	CD8-PDCD1	CM	0	6.26582	1.52532	2.03013	0	9.77052
TCGGGACAGAAGGGTA-1	Cutaneous1	CD8-GZMK	CM	1.69575	5.59157	1.41313	1.69575	0	10.7767
TCGGTAACAGATGAGC-1	Cutaneous1	CD8-GZMK	CM	4.14429	5.57939	2.90067	2.3398	0	14.0207
TCTATTGCAGGCAGTA-1	Cutaneous1	CD8-LAG3	CM	1.982	7.09553	0	2.38178	0	9.88032
TCTCTAAAGGGAACGG-1	Cutaneous1	CD8-NR4A1	CM	3.65653	5.07016	0	1.82827	0	9.92339
TCTGGAAAGGAGTTTA-1	Cutaneous1	CD8-GZMK	CM	1.8455	5.5095	1.70438	0	0	11.1422
TCTGGAACAGGATCGA-1	Cutaneous1	CD8-GZMK	CM	1.91082	4.79424	0	2.27202	0	9.59353
TCTTCGGAGGTGCAAC-1	Cutaneous1	CD8-GZMK	CM	1.82697	3.42059	0	5.99748	0	5.81371
TGACTAGGTCATTAGC-1	Cutaneous1	CD8-GZMK	CM	0	7.33788	0	4.24591	3.23723	6.16665
TGACTTTCAATCCGAT-1	Cutaneous1	CD8-LAG3	CM	1.6385	4.08455	0	2.03776	0	7.41709
TGAGAGGCAGCTATTG-1	Cutaneous1	CD8-GZMK	CM	3.95413	5.91803	0	2.27685	0	9.7812
TGAGCCGGTTAAAGTG-1	Cutaneous1	CD8-GZMK	CM	1.77224	4.08322	0	1.77224	0	10.9084
TGATTTCGTATATGGA-1	Cutaneous1	CD8-GZMK	CM	0	5.40478	0	3.59093	0	10.2029
TGCACCTTCAGTCCCT-1	Cutaneous1	CD8-NR4A1	CM	0	0	1.44658	4.03266	0	0.853879
TGCACCTTCGGCTTGG-1	Cutaneous1	CD8-GZMK	CM	3.54877	5.29943	1.47866	1.97408	0	9.36538
TGCCCATCATCGGACC-1	Cutaneous1	CD8-NR4A1	CM	1.8228	6.9071	0	2.02254	0	12.2551
TGCCCATTCACAGTAC-1	Cutaneous1	CD8-GZMK	CM	1.83318	3.86617	3.0553	4.06598	0	3.45762
TGCCCTAAGTCATCCA-1	Cutaneous1	CD8-PDCD1	CM	1.82665	6.2961	1.52221	3.85304	0	9.85213
TGCGCAGTCTTGCATT-1	Cutaneous1	CD8-GZMK	CM	3.75589	2.91681	0	3.75589	0	0.924561
TGCGGGTTCACATACG-1	Cutaneous1	CD8-GZMK	CM	7.92318	3.1881	5.93686	5.80708	0	14.764
TGGCCAGAGATAGCAT-1	Cutaneous1	CD8-GZMK	CM	1.76252	4.60598	2.93753	1.9622	5.87507	4.03499
TGGCTGGGTCGTCTTC-1	Cutaneous1	CD8-GZMK	CM	1.79345	0.896723	0	2.11005	0	2.58512
TGGGAAGCATTTCAGG-1	Cutaneous1	CD8-GZMK	CM	0	3.50163	0	3.71829	0	2.67801
TGTATTCTCAAGGTAA-1	Cutaneous1	CD8-GZMK	CM	0	5.98078	1.32274	5.22529	0	9.86299
TGTCCCAAGATTACCC-1	Cutaneous1	CD8-LAG3	CM	0	7.175	3.18723	2.21207	0	10.564
TGTGTTTCATTGGCGC-1	Cutaneous1	CD8-GZMK	CM	3.53081	3.75532	1.3049	3.59513	0	5.10245
TGTTCCGCATCCAACA-1	Cutaneous1	CD8-GZMK	CM	5.51761	7.06188	0	1.97233	0	14.2168
TGTTCCGCATCCTAGA-1	Cutaneous1	CD8-GZMK	CM	0	2.01685	1.59745	4.39504	3.19491	2.39402
TGTTCCGGTCCAGTTA-1	Cutaneous1	CD8-GZMK	CM	3.41107	2.55831	0	3.41107	3.17524	1.0072
TGTTCCGTCTACTTAC-1	Cutaneous1	CD8-GZMK	CM	1.84584	2.30984	1.5382	2.60687	0	1.85256
TTAACTCTCATGCAAC-1	Cutaneous1	CD8-MT1E	CM	0	5.30469	0	2.15262	0	5.7596
TTAGGCACACAGGTTT-1	Cutaneous1	CD8-GZMK	CM	3.5062	5.99877	0	5.07977	8.60442	3.0239
TTAGGCAGTAGCTGCC-1	Cutaneous1	CD8-GZMK	CM	1.81309	2.04507	3.18826	4.38692	0	6.88423
TTAGGCAGTCTTCTCG-1	Cutaneous1	CD8-GZMK	CM	3.32126	5.984	2.76772	5.84463	5.53543	9.82196
TTAGGCATCCTTGGTC-1	Cutaneous1	CD8-GZMK	CM	0	6.39236	3.90758	3.64199	2.60505	10.2117
TTATGCTTCTCCCTGA-1	Cutaneous1	CD8-GZMK	CM	0	2.94044	0	2.22675	3.04522	2.93611
TTCCCAGGTGCTTCTC-1	Cutaneous1	CD8-GZMK	CM	0	4.79149	0	2.03642	0	7.36592
TTCGAAGAGGAATGGA-1	Cutaneous1	CD8-GZMK	CM	0	3.32468	1.73599	5.96691	0	5.35233
TTCTACATCCTAGGGC-1	Cutaneous1	CD8-GZMK	CM	0	3.0015	1.45074	0	0	6.94178
TTCTCCTGTAGTACCT-1	Cutaneous1	CD8-GZMK	CM	0	2.59249	0	3.34711	2.6231	1.57653
TTCTCCTTCTGGTATG-1	Cutaneous1	CD8-LAG3	CM	3.42176	6.41959	1.42573	1.9105	0	9.01441
TTCTTAGAGCCTTGAT-1	Cutaneous1	CD8-GZMK	CM	3.82375	3.98216	1.51001	1.81201	0	14.014
TTGACTTAGATGTGGC-1	Cutaneous1	CD8-GZMK	CM	1.99927	5.23726	0	0	0	7.2439
TTGACTTAGCTCCTTC-1	Cutaneous1	CD8-NR4A1	CM	0	4.2733	0	2.27801	0	6.18716
TTGTAGGGTTTGCATG-1	Cutaneous1	CD8-PDCD1	CM	1.87814	6.75943	3.13023	4.38988	0	5.6446
TTTACTGTCACATACG-1	Cutaneous1	CD8-GZMK	CM	0	4.64883	0	3.55268	5.39399	9.54909
TTTATGCAGGAATCGC-1	Cutaneous1	CD8-GZMK	CM	3.59089	4.69674	1.41304	3.59089	0	14.104
TTTATGCGTCGCTTCT-1	Cutaneous1	CD8-LAG3	CM	2.0673	4.00084	1.45896	3.70117	0	7.47898
TTTCCTCGTGTTTGGT-1	Cutaneous1	CD8-GZMK	CM	0	5.51511	1.36092	4.89932	2.72184	9.83868
TTTGTCACACTCTGTC-1	Cutaneous1	CD8-NR4A1	CM	0	4.59586	1.53195	2.23798	0	6.32604
TTTGTCAGTGACGGTA-1	Cutaneous1	CD8-GZMK	CM	1.83835	1.83835	1.53195	2.15501	0	3.16951
TTTGTCAGTGCGGTAA-1	Cutaneous1	CD8-PDCD1	CM	5.62373	7.5564	0	0	0	14.0738
AAACCTGAGCCCAATT-2	Acral1	CD8-MT1E	AM	1.69811	6.05442	1.4151	3.39623	2.83019	5.61315
AAACCTGAGGGTTCCC-2	Acral1	CD8-PDCD1	AM	2.01344	3.02022	3.02284	3.82714	0	0.985645
AAACCTGCACAGCCCA-2	Acral1	CD8-PDCD1	AM	1.69616	6.75237	0	1.69616	0	9.7399
AAACGGGGTACAGTTC-2	Acral1	CD8-MT1E	AM	1.68333	7.9835	1.56909	5.5137	0	10.216
AAAGATGAGAATTGTG-2	Acral1	CD8-PDCD1	AM	3.42893	3.96739	1.42872	3.62855	0	12.6935
AAAGATGAGAGCAATT-2	Acral1	CD8-PDCD1	AM	3.5806	3.88023	2.98383	0	0	14.1152
AAAGATGGTCCATGAT-2	Acral1	CD8-NR4A1	AM	0	1.09113	0	1.98242	0	5.63222
AAAGATGTCCAAATGC-2	Acral1	CD8-NR4A1	AM	0	0	0	2.99804	3.6909	0.726367
AAAGCAAAGGTACTCT-2	Acral1	CD8-NR4A1	AM	1.85872	2.27537	0	4.03414	0	6.91592
AAAGCAACATGACATC-2	Acral1	CD8-MT1E	AM	1.6754	4.18851	0	1.6754	3.12495	1.9452
AAAGCAATCTGAAAGA-2	Acral1	CD8-MT1E	AM	3.49998	5.09659	1.37519	3.49998	0	7.34732
AAATGCCAGTGACTCT-2	Acral1	CD8-MT1E	AM	0	4.28878	0	1.65224	5.84002	1.7206
AACACGTCACATGTGT-2	Acral1	CD8-MT1E	AM	5.43388	8.67656	0	5.55076	3.24067	10.8045
AACACGTCAGGACCCT-2	Acral1	CD8-PDCD1	AM	5.0285	2.97208	2.79361	1.67617	0	13.8407
AACACGTGTCGCTTTC-2	Acral1	CD8-MT1E	AM	0	4.89081	0	3.40769	0	6.02396
AACACGTGTCTGCCAG-2	Acral1	CD8-MT1E	AM	1.9658	6.36973	1.37453	5.14784	3.27633	9.57136
AACACGTTCACCCGAG-2	Acral1	CD8-PDCD1	AM	3.50027	7.09574	0	0	0	10.9182
AACCATGAGGAATTAC-2	Acral1	CD8-PDCD1	AM	7.50892	3.31056	3.21194	0	0	15.0909
AACCATGAGTTGTAGA-2	Acral1	CD8-NR4A1	AM	0	0.90252	1.5042	4.20939	0	0.834877
AACCATGGTGCCTGGT-2	Acral1	CD8-PDCD1	AM	6.76795	5.47525	1.40999	3.58357	2.81998	7.39082
AACCGCGCAGCATACT-2	Acral1	CD8-MT1E	AM	3.17709	3.85123	1.32379	3.57592	0	7.45961
AACCGCGCAGCCTGTG-2	Acral1	CD8-NR4A1	AM	1.76239	7.66573	2.93732	5.48685	0	7.35864
AACCGCGGTCGAAAGC-2	Acral1	CD8-MT1E	AM	1.79301	6.07818	1.6606	3.58603	0	9.86189
AACGTTGAGCACCGCT-2	Acral1	CD8-NR4A1	AM	0	4.6349	0	3.62803	0	4.70843
AACGTTGAGTGGTAAT-2	Acral1	CD8-MT1E	AM	0	3.03035	1.46156	3.90724	0	5.1288
AACGTTGCAGGCTCAC-2	Acral1	CD8-GZMK	AM	7.20121	1.8003	1.63206	3.68353	0	13.0171
AACGTTGCATTGTGCA-2	Acral1	CD8-MT1E	AM	0	7.26607	0	1.68748	0	6.11075
AACGTTGGTTCCACTC-2	Acral1	CD8-MT1E	AM	5.75544	3.98412	0	2.01266	0	14.1029
AACTCAGAGCTTATCG-2	Acral1	CD8-GZMK	AM	3.41258	1.76469	3.01002	2.00574	0	3.0121
AACTCAGCAACCGCCA-2	Acral1	CD8-MT1E	AM	3.74841	4.07096	3.05475	3.54885	0	7.82042
AACTCAGCACGGCCAT-2	Acral1	CD8-NR4A1	AM	7.21208	2.81286	0	5.30925	0	13.9404
AACTCAGTCAACGCTA-2	Acral1	CD8-PDCD1	AM	4.35804	3.03101	0	2.33745	0	14.3471
AACTCAGTCTGGCGAC-2	Acral1	CD8-NR4A1	AM	0	1.90314	0	0	3.1719	0.946491
AACTCCCGTGCACCAC-2	Acral1	CD8-GZMK	AM	3.60471	0	3.00393	3.60471	3.00393	0.722867
AACTCTTAGCGCCTTG-2	Acral1	CD8-PDCD1	AM	5.09434	7.50365	1.58143	5.29394	0	14.0156
AACTCTTCAGAAGCAC-2	Acral1	CD8-NR4A1	AM	0	9.0382	0	4.22386	0	10.6033
AACTCTTCAGCTTAAC-2	Acral1	CD8-MT1E	AM	1.78966	4.11798	1.3252	4.97014	0	9.67962
AACTCTTGTCATTAGC-2	Acral1	CD8-MT1E	AM	3.84569	3.26952	0	1.69098	5.6366	6.7034
AACTCTTTCCTTGACC-2	Acral1	CD8-MT1E	AM	0	4.25451	0	3.5477	2.95641	6.16282
AACTGGTCAAGCCCAC-2	Acral1	CD8-GZMK	AM	0	6.43156	1.35496	2.28941	0	10.1472
AACTGGTCAGGATCGA-2	Acral1	CD8-PDCD1	AM	1.78522	6.2747	0	5.95492	0	10.1748
AACTGGTGTATCAGTC-2	Acral1	CD8-NR4A1	AM	1.81916	2.98701	0	3.83805	0	7.03339
AACTGGTTCAAACCAC-2	Acral1	CD8-NR4A1	AM	1.89097	3.35311	0	2.09077	0	3.78249
AACTGGTTCAACACTG-2	Acral1	CD8-MT1E	AM	1.84619	3.94168	0	0	2.74444	5.96133
AACTGGTTCCGTAGTA-2	Acral1	CD8-MT1E	AM	5.51596	0.833335	1.55519	3.33334	2.77778	0.763833
AACTTTCCATTTGCTT-2	Acral1	CD8-MT1E	AM	0	6.37443	0	3.87965	0	5.6227
AACTTTCGTCAAAGCG-2	Acral1	CD8-PDCD1	AM	3.44443	3.84388	1.69893	3.96081	0	14.2788
AACTTTCGTTGTCGCG-2	Acral1	CD8-PDCD1	AM	3.65686	5.59309	0	5.48529	0	10.1216
AACTTTCTCTTAACCT-2	Acral1	CD8-NR4A1	AM	0	1.06816	1.44736	2.05336	0	2.29488
AAGACCTAGAAGGACA-2	Acral1	CD8-PDCD1	AM	5.1278	7.28855	1.42439	1.70927	0	10.2666
AAGACCTAGACACTAA-2	Acral1	CD8-MT1E	AM	0	7.2477	0	4.98407	0	10.0714
AAGACCTAGCTGCAAG-2	Acral1	CD8-CCR7	AM	1.65775	2.74458	1.54774	2.17397	0	5.42239
AAGACCTCACCAGATT-2	Acral1	CD8-MT1E	AM	0	3.77373	0	1.67876	0	3.15227
AAGCCGCCAGATGGGT-2	Acral1	CD8-MT1E	AM	3.80532	4.92349	0	5.40841	0	6.67674
AAGCCGCTCCCACTTG-2	Acral1	CD8-PDCD1	AM	3.60552	7.3945	4.59297	3.28944	3.24006	5.33716
AAGCCGCTCGGAATCT-2	Acral1	CD8-MT1E	AM	0	1.96048	0	4.30187	2.93453	0.799645
AAGGAGCAGATGTCGG-2	Acral1	CD8-NR4A1	AM	2.18422	0	0	0	0	0.988489
AAGGAGCCACCTCGTT-2	Acral1	CD8-MT1E	AM	0	4.02706	1.58762	0	0	3.48061
AAGGAGCTCAACACAC-2	Acral1	CD8-PDCD1	AM	5.27754	5.12916	1.63238	1.75918	0	13.8897
AAGGCAGCACACATGT-2	Acral1	CD8-NR4A1	AM	0	0.91552	1.69232	2.03079	0	0.896152
AAGGCAGGTGGCTCCA-2	Acral1	CD8-GZMK	AM	7.17731	3.68469	1.32198	1.58637	5.28791	14.314
AAGGCAGTCAACACAC-2	Acral1	CD8-MT1E	AM	4.90576	3.66976	4.51826	5.22208	0	14.9316
AAGGCAGTCACAGGCC-2	Acral1	CD8-PDCD1	AM	5.86229	5.30078	1.68386	4.35808	0	15.2472
AAGGTTCCAGGCTGAA-2	Acral1	CD8-PDCD1	AM	3.36529	6.22159	0	1.88222	0	9.66565
AAGGTTCGTCTCTCTG-2	Acral1	CD8-NR4A1	AM	3.49657	7.22539	1.4569	5.90836	0	9.99604
AAGGTTCGTCTGCAAT-2	Acral1	CD8-PDCD1	AM	1.88037	6.10541	0	1.88037	0	10.0151
AAGGTTCTCGTTGCCT-2	Acral1	CD8-CCR7	AM	0	1.62951	1.35792	1.829	5.95888	0.646387
AAGTCTGAGAGACTAT-2	Acral1	CD8-NR4A1	AM	1.94721	0	1.62267	3.89442	0	0.600433
AAGTCTGGTCGCCATG-2	Acral1	CD8-GZMK	AM	4.99472	2.66085	3.63602	5.07757	2.42402	0.884281
AATCCAGAGATGCCAG-2	Acral1	CD8-PDCD1	AM	1.71699	4.29136	4.45883	2.03348	0	14.1936
AATCCAGAGCACCGTC-2	Acral1	CD8-NR4A1	AM	0	4.22299	3.0542	3.86479	0	5.17857
AATCCAGTCACTCTTA-2	Acral1	CD8-GZMK	AM	1.4903	3.57853	2.74707	2.9806	2.48383	2.31916
AATCCAGTCAGTCCCT-2	Acral1	CD8-MT1E	AM	3.30501	0	0	1.85203	2.75417	0.912603
AATCGGTAGTCAAGGC-2	Acral1	CD8-MT1E	AM	1.66272	7.00841	1.55189	3.7891	3.29851	6.80402
AATCGGTCATATGGTC-2	Acral1	CD8-MT1E	AM	1.5335	6.42753	0	7.11259	0	6.09217
AATCGGTGTAGTACCT-2	Acral1	CD8-PDCD1	AM	3.79377	3.26195	0	2.09669	0	5.83619
ACACCAAAGAGGGATA-2	Acral1	CD8-MT1E	AM	1.67693	7.1655	2.79489	3.35387	0	10.2309
ACACCAAAGGTGACCA-2	Acral1	CD8-NR4A1	AM	0	2.84037	0	4.03716	2.9341	1.86438
ACACCAACAAGTTAAG-2	Acral1	CD8-NR4A1	AM	3.68756	4.13316	0	6.29215	0	4.95629
ACACCAATCACGCGGT-2	Acral1	CD8-CCR7	AM	1.998	0	1.40131	0	2.80262	0.810973
ACACCCTAGAAAGTGG-2	Acral1	CD8-CCR7	AM	0	0	1.27209	3.25228	2.87629	1.07502
ACACCCTAGGCTATCT-2	Acral1	CD8-MT1E	AM	0	7.62571	0	3.9656	0	6.05595
ACACCCTCAATGAAAC-2	Acral1	CD8-MT1E	AM	0	7.00556	0	5.35201	0	5.991
ACACCGGAGAACAATC-2	Acral1	CD8-NR4A1	AM	0	0.912599	1.521	2.02494	0	1.11338
ACACCGGCACAGCGTC-2	Acral1	CD8-CCR7	AM	3.41801	1.60928	1.60462	1.60928	2.68213	0.903603
ACACCGGGTAGCAAAT-2	Acral1	CD8-MT1E	AM	1.7211	5.09547	0	3.44219	0	9.96447
ACACCGGTCCCAGGTG-2	Acral1	CD8-PDCD1	AM	3.36451	3.99755	1.40188	3.76387	3.13638	4.94647
ACACCGGTCCTATGTT-2	Acral1	CD8-MT1E	AM	3.30237	8.43827	2.75198	3.5019	2.75198	10.1469
ACACCGGTCGAGGTAG-2	Acral1	CD8-NR4A1	AM	0	0	0	2.79653	0	0.922647
ACACCGGTCTCCGGTT-2	Acral1	CD8-PDCD1	AM	7.72063	4.74778	1.42863	5.90383	0	15.081
ACACCGGTCTGCCAGG-2	Acral1	CD8-PDCD1	AM	1.88587	5.08981	0	3.37257	0	7.00873
ACACTGAAGAAGGACA-2	Acral1	CD8-PDCD1	AM	0	7.02852	1.3586	3.46014	3.04969	6.02706
ACACTGAAGGCGCTCT-2	Acral1	CD8-NR4A1	AM	0	6.03228	0	6.07373	0	7.04773
ACACTGACATGCCACG-2	Acral1	CD8-PDCD1	AM	3.53623	8.85573	0	0	2.78057	10.0243
ACACTGATCGTCCGTT-2	Acral1	CD8-PDCD1	AM	5.68685	5.60222	1.38086	3.71313	0	14.5636
ACACTGATCTCCGGTT-2	Acral1	CD8-CCR7	AM	2.13392	1.61781	0	1.61781	6.05759	0.85702
ACAGCCGAGACTGTAA-2	Acral1	CD8-MT1E	AM	0	5.60205	0	2.12803	2.88095	4.63609
ACAGCCGAGGTGCACA-2	Acral1	CD8-MT1E	AM	1.89813	7.26785	0	0	0	9.99002
ACAGCCGGTCATCCCT-2	Acral1	CD8-MT1E	AM	1.74755	3.28204	0	1.74755	0	5.9412
ACAGCCGTCACCCTCA-2	Acral1	CD8-PDCD1	AM	1.97952	4.37575	0	3.87623	0	14.3721
ACAGCCGTCTACCTGC-2	Acral1	CD8-GZMK	AM	4.53076	4.84397	4.24242	3.02051	0	14.4338
ACAGCTACAATAAGCA-2	Acral1	CD8-CCR7	AM	0	0	4.04179	2.01592	2.69453	0.642521
ACAGCTAGTTGGTTTG-2	Acral1	CD8-CCR7	AM	1.68382	0	1.40318	1.8834	0	0.812594
ACAGCTATCCCGGATG-2	Acral1	CD8-PDCD1	AM	5.36594	5.03647	1.60145	3.64384	0	14.3404
ACATACGAGAAACCTA-2	Acral1	CD8-NR4A1	AM	0	0	1.57297	3.97491	6.29186	1.47276
ACATACGCATTAACCG-2	Acral1	CD8-NR4A1	AM	2.01654	0	0	0	0	2.70089
ACATACGGTAATAGCA-2	Acral1	CD8-MT1E	AM	0	5.31818	2.88576	3.46291	0	6.05839
ACATCAGAGATCCCAT-2	Acral1	CD8-MT1E	AM	2.97001	3.4856	3.71251	3.16917	0	1.39642
ACATCAGCACATCCAA-2	Acral1	CD8-MT1E	AM	1.63884	5.11602	1.3657	0	3.25862	4.27446
ACATCAGCAGTGGAGT-2	Acral1	CD8-NR4A1	AM	0	3.93186	1.7212	0	0	10.2293
ACATCAGGTACGACCC-2	Acral1	CD8-PDCD1	AM	0	5.09223	0	3.73384	0	4.96073
ACATCAGTCTGATACG-2	Acral1	CD8-PDCD1	AM	1.6932	3.84415	0	0	0	7.28005
ACATGGTCACTGTCGG-2	Acral1	CD8-GZMK	AM	3.40348	5.64361	2.57315	2.04268	0	4.6293
ACATGGTTCCAAATGC-2	Acral1	CD8-NR4A1	AM	1.89545	0.947724	0	3.7909	0	0.802421
ACATGGTTCGTTGCCT-2	Acral1	CD8-GZMK	AM	1.59873	0.998937	2.66454	3.51369	3.52462	0.495603
ACATGGTTCTATCCTA-2	Acral1	CD8-MT1E	AM	1.95492	5.86493	2.92542	3.71017	0	9.75542
ACCAGTAAGCTACCGC-2	Acral1	CD8-MT1E	AM	0	0	1.44648	0	0	2.06584
ACCAGTAAGCTGAACG-2	Acral1	CD8-LAG3	AM	1.89668	2.09653	1.74707	1.89668	0	14.2844
ACCAGTACAAACAACA-2	Acral1	CD8-PDCD1	AM	7.74551	0.918251	1.53042	0	0	4.44532
ACCAGTACAGGGCATA-2	Acral1	CD8-MT1E	AM	1.75626	5.86788	0	0	0	5.68546
ACCAGTACATCGACGC-2	Acral1	CD8-PDCD1	AM	0	5.68112	1.40698	3.69319	2.81396	6.19146
ACCAGTATCATACGGT-2	Acral1	CD8-MT1E	AM	3.97511	3.03128	3.07716	3.37615	0	4.03228
ACCAGTATCCTTGCCA-2	Acral1	CD8-PDCD1	AM	6.46129	4.79559	2.6922	3.43011	0	13.866
ACCCACTAGCTCCCAG-2	Acral1	CD8-MT1E	AM	1.89875	4.97894	2.83191	3.3983	3.16458	7.34696
ACCCACTGTTCAGGCC-2	Acral1	CD8-MT1E	AM	0	3.91938	1.64014	1.6518	2.753	3.66186
ACCCACTTCAAACCGT-2	Acral1	CD8-MT1E	AM	0	4.91829	1.43406	3.64137	2.86812	5.68717
ACCCACTTCTTGTTTG-2	Acral1	CD8-MT1E	AM	1.71644	5.49727	1.43037	4.09628	0	9.91634
ACCGTAACAATGAATG-2	Acral1	CD8-MT1E	AM	1.77546	6.15754	0	3.55093	0	9.91131
ACCTTTACATCGACGC-2	Acral1	CD8-MT1E	AM	5.44592	5.44577	1.31407	3.35316	2.62815	5.7716
ACCTTTAGTAGTACCT-2	Acral1	CD8-PDCD1	AM	5.65466	6.41947	4.49231	5.59066	0	15.0222
ACCTTTAGTTATTCTC-2	Acral1	CD8-LAG3	AM	5.48957	2.2213	4.83844	0	0	14.4308
ACGAGCCAGTCTCGGC-2	Acral1	CD8-NR4A1	AM	0	0	0	4.93763	0	0.620507
ACGAGCCCACAGAGGT-2	Acral1	CD8-NR4A1	AM	1.90802	0	0	1.90802	3.18004	0.647176
ACGAGGACACGGTAGA-2	Acral1	CD8-MT1E	AM	3.12645	3.00807	0	4.88904	3.27044	1.47619
ACGAGGACACGGTTTA-2	Acral1	CD8-MT1E	AM	2.09218	4.95528	0	3.75089	0	4.88422
ACGAGGACAGCTTCGG-2	Acral1	CD8-MT1E	AM	1.91972	1.72009	0	3.44018	0	3.28439
ACGAGGAGTCACACGC-2	Acral1	CD8-MT1E	AM	1.56582	4.54683	3.91454	6.26326	2.60969	0.951608
ACGATACAGCCCGAAA-2	Acral1	CD8-CCR7	AM	0	0	2.7836	1.57047	0	0.913779
ACGATACCAGACGCCT-2	Acral1	CD8-MT1E	AM	1.64961	4.94575	2.74936	1.96597	0	7.19539
ACGATACGTTAGAACA-2	Acral1	CD8-MT1E	AM	1.98906	3.94453	0	5.81675	0	4.76322
ACGATGTCAAGAAGAG-2	Acral1	CD8-PDCD1	AM	3.50027	3.91664	0	1.75013	0	7.38978
ACGATGTCAGGACCCT-2	Acral1	CD8-NR4A1	AM	0	4.35238	0	1.76813	0	7.39724
ACGATGTCAGGTCCAC-2	Acral1	CD8-GZMK	AM	3.3613	4.80565	3.82142	6.52456	7.88804	8.95562
ACGATGTGTGTTTGGT-2	Acral1	CD8-PDCD1	AM	1.73814	6.74105	0	3.67593	0	7.00571
ACGATGTTCAATAAGG-2	Acral1	CD8-MT1E	AM	1.69391	4.7924	1.41159	3.38783	3.3506	2.28227
ACGCAGCCACAACGTT-2	Acral1	CD8-MT1E	AM	1.75262	6.56581	2.92103	0	0	8.99113
ACGCAGCCAGCTATTG-2	Acral1	CD8-MT1E	AM	1.65793	6.33417	4.14481	3.83177	2.76321	7.52197
ACGCAGCCATGCCTAA-2	Acral1	CD8-PDCD1	AM	3.36961	5.2141	1.404	3.76877	0	13.8337
ACGCCAGAGATGTAAC-2	Acral1	CD8-MT1E	AM	1.77439	5.15799	0	5.32316	0	6.51644
ACGCCAGAGGATGTAT-2	Acral1	CD8-PDCD1	AM	1.82584	4.98121	3.04307	4.0513	0	8.57145
ACGCCAGGTCGCATCG-2	Acral1	CD8-MT1E	AM	1.95568	5.22706	0	3.11333	2.92668	4.78642
ACGCCAGGTGTGAAAT-2	Acral1	CD8-CCR7	AM	1.64988	0	2.74979	1.96624	2.74979	0.863992
ACGCCAGTCAGAGCTT-2	Acral1	CD8-NR4A1	AM	5.45304	2.10915	4.71059	4.01846	0	13.4548
ACGCCAGTCAGTGTTG-2	Acral1	CD8-PDCD1	AM	7.62583	5.24313	0	0	0	14.4347
ACGCCAGTCCGCATCT-2	Acral1	CD8-PDCD1	AM	0	0	1.51323	0	3.02646	0.828179
ACGCCAGTCGCTGATA-2	Acral1	CD8-NR4A1	AM	0	0.974096	0	3.89639	0	2.08255
ACGCCGAGTAATTGGA-2	Acral1	CD8-MT1E	AM	0	2.79323	3.26242	5.63895	2.73519	2.59126
ACGCCGAGTACGACCC-2	Acral1	CD8-PDCD1	AM	3.26358	4.88566	0	0	2.71965	6.52448
ACGCCGAGTTCACCTC-2	Acral1	CD8-NR4A1	AM	0	0	0	3.85688	3.21407	1.0905
ACGCCGATCTTGTCAT-2	Acral1	CD8-MT1E	AM	0	3.25933	1.45886	2.06717	2.91771	2.10031
ACGGAGACATGGTCTA-2	Acral1	CD8-MT1E	AM	1.65005	5.34323	1.37504	3.3001	0	7.45661
ACGGAGAGTCAAAGCG-2	Acral1	CD8-NR4A1	AM	1.78037	0	1.48364	1.78037	0	0.998645
ACGGAGAGTGCACCAC-2	Acral1	CD8-PDCD1	AM	3.85729	5.05775	1.67769	3.59315	2.82796	9.42534
ACGGAGATCATGGTCA-2	Acral1	CD8-PDCD1	AM	3.54298	2.96544	2.95248	0	2.78618	13.9736
ACGGCCAAGATGGCGT-2	Acral1	CD8-PDCD1	AM	1.65793	2.94467	1.54789	3.63223	0	3.11928
ACGGCCAAGGTTACCT-2	Acral1	CD8-PDCD1	AM	1.71787	4.8108	1.43156	1.71787	0	1.17339
ACGGCCACAGTATAAG-2	Acral1	CD8-CCR7	AM	1.89198	0	1.41033	1.69239	0	0.889979
ACGGGCTCACCGGAAA-2	Acral1	CD8-GZMK	AM	4.93407	7.48069	4.27799	1.64469	0	10.8366
ACGGGCTCATGCGCAC-2	Acral1	CD8-MT1E	AM	1.63608	4.0462	0	5.37184	0	7.11679
ACGGGCTCATTCCTGC-2	Acral1	CD8-MT1E	AM	1.42499	7.35122	0	4.98852	3.03906	6.42678
ACGGGCTGTGGTGTAG-2	Acral1	CD8-PDCD1	AM	7.70996	5.04931	3.37904	2.02736	0	15.1286
ACGGGCTGTTCCACAA-2	Acral1	CD8-PDCD1	AM	3.89491	7.09163	1.72028	5.24338	0	14.7269
ACGGGTCAGGAACTGC-2	Acral1	CD8-NR4A1	AM	0	3.98323	0	5.77502	0	3.83555
ACGGGTCGTGGTAACG-2	Acral1	CD8-MT1E	AM	1.77479	5.9236	0	5.64095	0	5.79733
ACGGGTCTCTTATCTG-2	Acral1	CD8-LAG3	AM	5.81727	4.12841	0	1.80594	0	14.8068
ACGTCAAAGCTGCCCA-2	Acral1	CD8-PDCD1	AM	0	5.37277	0	3.3702	0	10.026
ACGTCAACAAAGCAAT-2	Acral1	CD8-PDCD1	AM	7.51516	4.96558	1.5829	5.29922	0	15.1271
ACGTCAACAGCTTCGG-2	Acral1	CD8-NR4A1	AM	0	3.17131	0	2.27627	0	1.71507
ACGTCAATCTACGAGT-2	Acral1	CD8-GZMK	AM	4.21964	4.95553	2.67574	3.41033	2.87011	1.07007
ACTATCTCAGAGCCAA-2	Acral1	CD8-PDCD1	AM	1.74148	7.30417	2.90247	2.14096	0	9.39509
ACTGAACAGAATAGGG-2	Acral1	CD8-PDCD1	AM	0	6.1674	3.2973	7.08089	0	9.27354
ACTGAGTAGACTAGGC-2	Acral1	CD8-MT1E	AM	1.89483	4.4062	1.4127	1.69524	5.6508	10.1288
ACTGAGTAGTGGAGAA-2	Acral1	CD8-PDCD1	AM	3.55039	2.00714	0	3.75008	0	14.1234
ACTGAGTCAATGGACG-2	Acral1	CD8-MT1E	AM	3.57268	7.9449	0	0	0	10.8492
ACTGAGTCATCCGCGA-2	Acral1	CD8-PDCD1	AM	3.6889	2.81659	2.9077	3.48924	0	1.11776
ACTGAGTGTAGAGTGC-2	Acral1	CD8-MT1E	AM	4.89129	6.78878	1.24803	3.19446	2.49605	9.86668
ACTGAGTGTTCATGGT-2	Acral1	CD8-NR4A1	AM	0	1.91321	1.59434	4.77681	3.18869	0.642832
ACTGAGTTCAGCACAT-2	Acral1	CD8-NR4A1	AM	3.5755	2.98118	3.146	1.78775	6.81967	4.3666
ACTGAGTTCGGATGGA-2	Acral1	CD8-PDCD1	AM	2.16269	5.51419	1.53834	3.69203	0	11.0835
ACTGAGTTCTCATTCA-2	Acral1	CD8-PDCD1	AM	3.58296	4.69294	0	4.09927	0	12.0919
ACTGAGTTCTGACCTC-2	Acral1	CD8-NR4A1	AM	0	2.02899	1.85738	4.05798	3.71477	0.822559
ACTGATGGTAGCCTAT-2	Acral1	CD8-MT1E	AM	0	4.51503	0	3.40559	0	5.76404
ACTGATGTCACGGTTA-2	Acral1	CD8-PDCD1	AM	5.83997	3.74436	1.57733	1.6932	0	15.3298
ACTGATGTCAGAGGTG-2	Acral1	CD8-GZMK	AM	5.87585	8.12059	3.10398	4.03916	0	10.467
ACTGATGTCGCCTGTT-2	Acral1	CD8-MT1E	AM	1.60552	4.571	0	3.41048	0	5.68032
ACTGCTCCAGATGGCA-2	Acral1	CD8-PDCD1	AM	3.81656	7.06914	1.62473	2.06655	0	14.1837
ACTGCTCGTGTTCGAT-2	Acral1	CD8-NR4A1	AM	0	4.99052	0	4.34912	0	4.92224
ACTGCTCGTTAAGAAC-2	Acral1	CD8-LAG3	AM	0	3.0596	0	3.52427	6.20657	4.29604
ACTGCTCTCAACGGGA-2	Acral1	CD8-MT1E	AM	3.31644	6.70534	1.25021	6.71536	5.33286	9.84939
ACTGTCCCAGTATGCT-2	Acral1	CD8-MT1E	AM	1.6719	4.00112	0	1.6719	0	5.43839
ACTGTCCGTAATTGGA-2	Acral1	CD8-PDCD1	AM	5.14503	1.97307	4.71783	1.71501	3.19106	14.2463
ACTGTCCGTTCAACCA-2	Acral1	CD8-MT1E	AM	0	4.29567	1.26016	4.93503	2.52031	3.02535
ACTGTCCGTTGTTTGG-2	Acral1	CD8-MT1E	AM	3.03691	5.84742	4.39155	3.98556	3.05741	9.86607
ACTGTCCTCAAGGTAA-2	Acral1	CD8-MT1E	AM	0	3.65253	2.7456	3.81059	0	6.88712
ACTGTCCTCACCATAG-2	Acral1	CD8-PDCD1	AM	3.53784	2.95291	1.4741	0	0	14.0955
ACTTACTAGCAAATCA-2	Acral1	CD8-MT1E	AM	0	0.803358	1.33893	0	0	0.980153
ACTTACTAGCGACGTA-2	Acral1	CD8-PDCD1	AM	1.68698	3.57354	0	3.89026	0	6.57374
ACTTACTCAGACGCAA-2	Acral1	CD8-NR4A1	AM	3.68482	3.68482	1.53534	2.44198	6.66915	1.2465
ACTTACTCAGTATGCT-2	Acral1	CD8-MT1E	AM	0	5.91254	1.3588	3.26113	5.43522	4.54184
ACTTACTGTGACAAAT-2	Acral1	CD8-GZMK	AM	5.07083	5.15823	4.39201	0	0	14.0707
ACTTGTTAGGTCGGAT-2	Acral1	CD8-NR4A1	AM	0	0	0	1.89916	0	0.986767
ACTTGTTGTGCCTGCA-2	Acral1	CD8-MT1E	AM	1.82424	5.77232	0	1.82424	0	7.2425
ACTTTCACACCAGGCT-2	Acral1	CD8-GZMK	AM	0	0	4.49121	1.79648	0	0
ACTTTCAGTGTGAATA-2	Acral1	CD8-LAG3	AM	7.65487	5.20014	3.27772	1.73472	0	15.3542
AGAATAGAGCACCGTC-2	Acral1	CD8-MT1E	AM	1.95291	5.71751	1.46104	1.75324	0	8.52575
AGAATAGCAGGAATGC-2	Acral1	CD8-MT1E	AM	0	6.13666	0	5.18159	0	6.64508
AGAATAGCATCCCATC-2	Acral1	CD8-MT1E	AM	5.21186	4.16312	4.17692	7.19904	0	7.75985
AGACGTTAGTTGAGTA-2	Acral1	CD8-NR4A1	AM	0	2.99673	0	1.93121	0	4.84918
AGACGTTGTCCAGTAT-2	Acral1	CD8-MT1E	AM	0	5.59644	0	3.92858	2.88731	3.5111
AGACGTTGTCGGATCC-2	Acral1	CD8-MT1E	AM	3.41256	5.67629	0	1.70628	0	7.55297
AGAGCGAAGATGGGTC-2	Acral1	CD8-NR4A1	AM	1.99201	2.09194	0	4.38373	0	0.941858
AGAGCGACAGCGTCCA-2	Acral1	CD8-NR4A1	AM	0	4.11276	1.58877	3.81306	0	4.70494
AGAGCGACATAGACTC-2	Acral1	CD8-NR4A1	AM	1.77197	3.12185	1.47664	1.97166	2.95329	2.44139
AGAGCGAGTACTCAAC-2	Acral1	CD8-NR4A1	AM	0	0	0	0	0	1.03703
AGAGCGATCTCCGGTT-2	Acral1	CD8-PDCD1	AM	5.71018	5.28343	1.70655	2.04786	0	15.095
AGAGCTTAGATCCTGT-2	Acral1	CD8-MT1E	AM	3.71462	4.96567	0	3.63169	2.76276	7.88043
AGAGCTTAGTGCGATG-2	Acral1	CD8-PDCD1	AM	6.91705	5.93603	3.04847	2.19307	0	14.3108
AGAGCTTGTAGATTAG-2	Acral1	CD8-MT1E	AM	2.08655	1.76998	2.94996	0	0	1.09143
AGAGCTTGTGCGCTTG-2	Acral1	CD8-MT1E	AM	6.93141	8.11916	1.65989	5.7573	0	14.4615
AGAGTGGAGCTAAGAT-2	Acral1	CD8-MT1E	AM	1.70385	6.58783	2.83975	3.6073	0	9.95546
AGAGTGGCAGACGCAA-2	Acral1	CD8-GZMK	AM	5.06243	6.05852	2.97878	5.86129	0	14.1975
AGAGTGGCATGAACCT-2	Acral1	CD8-PDCD1	AM	3.54581	5.07213	0	1.87269	2.78854	5.66614
AGATCTGAGGTGTTAA-2	Acral1	CD8-MT1E	AM	0	4.85902	0	7.3476	0	5.43047
AGATCTGCAGCCTATA-2	Acral1	CD8-MT1E	AM	9.26812	4.83381	0	3.50076	0	14.528
AGATTGCAGCCACTAT-2	Acral1	CD8-MT1E	AM	1.65995	6.57891	1.48053	4.78122	3.29389	6.18716
AGATTGCAGTGTCTCA-2	Acral1	CD8-MT1E	AM	2.1115	2.17003	1.59307	1.91169	3.18615	1.03869
AGATTGCCACATCCGG-2	Acral1	CD8-NR4A1	AM	0	1.01646	0	2.59418	0	2.50561
AGATTGCGTACTCAAC-2	Acral1	CD8-NR4A1	AM	0	2.29755	0	2.06544	0	6.18716
AGCAGCCCAAGAGTCG-2	Acral1	CD8-MT1E	AM	0	3.88103	1.57547	1.89057	0	4.31326
AGCATACCAATGGATA-2	Acral1	CD8-MT1E	AM	1.79765	6.3504	2.99608	3.79501	0	9.99807
AGCATACTCTTGTTTG-2	Acral1	CD8-PDCD1	AM	3.6143	10.5057	1.68651	4.07837	2.84557	11.0037
AGCCTAAAGCTAGTTC-2	Acral1	CD8-MT1E	AM	1.7869	6.57674	1.32291	4.76248	5.29164	9.66497
AGCCTAACAGTTTACG-2	Acral1	CD8-PDCD1	AM	5.73807	5.47403	1.57598	3.58276	0	14.1571
AGCCTAATCTAACCGA-2	Acral1	CD8-PDCD1	AM	3.81155	3.17526	1.42172	3.81155	0	13.8901
AGCGGTCCAATGGTCT-2	Acral1	CD8-MT1E	AM	3.64994	4.63102	2.75244	3.18621	2.48919	10.3832
AGCGGTCCATGAGCGA-2	Acral1	CD8-NR4A1	AM	4.36398	2.18199	1.81833	0	0	14.6337
AGCGGTCGTAAGTGTA-2	Acral1	CD8-MT1E	AM	3.40308	5.11415	0	1.70154	0	6.03815
AGCGGTCGTGTTCTTT-2	Acral1	CD8-GZMK	AM	6.60613	7.30617	1.54314	1.53572	0	14.1457
AGCGGTCGTTTGTTGG-2	Acral1	CD8-MT1E	AM	0	5.91175	1.63121	3.71523	0	14.4307
AGCGTATAGACTTGAA-2	Acral1	CD8-NR4A1	AM	1.76149	6.20621	0	5.48414	0	8.92078
AGCGTATAGTTTCCTT-2	Acral1	CD8-MT1E	AM	0	0	2.99258	5.68654	0	0.639989
AGCGTATGTGCCTTGG-2	Acral1	CD8-GZMK	AM	7.4296	5.15881	1.38146	1.85728	2.76291	15.0753
AGCGTATTCCTTAATC-2	Acral1	CD8-NR4A1	AM	0	0	0	2.2489	0	0.957477
AGCGTCGAGGCGCTCT-2	Acral1	CD8-MT1E	AM	0	6.03158	1.43565	3.76206	0	10.0341
AGCGTCGCACATGGGA-2	Acral1	CD8-NR4A1	AM	0	2.03459	1.69549	0	0	2.82282
AGCTCCTGTACCGGCT-2	Acral1	CD8-MT1E	AM	1.64018	5.7583	2.8999	0	6.13231	4.42623
AGCTCCTGTCGACTGC-2	Acral1	CD8-PDCD1	AM	6.16536	5.40704	6.09141	1.7775	0	14.2213
AGCTCTCAGAATAGGG-2	Acral1	CD8-GZMK	AM	1.89968	3.89959	2.83347	5.61657	0	4.57653
AGCTCTCAGAGAACAG-2	Acral1	CD8-PDCD1	AM	3.6203	5.26697	1.59163	1.71034	0	14.9594
AGCTCTCAGGGATCTG-2	Acral1	CD8-PDCD1	AM	7.23494	4.98158	2.88268	3.97537	0	15.3603
AGCTCTCAGTTAAGTG-2	Acral1	CD8-NR4A1	AM	0	6.74565	1.61922	1.94307	0	9.98128
AGCTCTCCAAGGCTCC-2	Acral1	CD8-MT1E	AM	3.39747	0.849367	1.67933	3.39747	3.88668	0.583577
AGCTCTCTCGTATCAG-2	Acral1	CD8-MT1E	AM	0	6.30462	4.53139	6.96145	2.73434	10.1168
AGCTTGAAGTCGTTTG-2	Acral1	CD8-NR4A1	AM	2.08895	1.98906	1.5743	5.21155	0	0.907465
AGGCCACAGATCCCAT-2	Acral1	CD8-MT1E	AM	0	6.2827	0	1.99996	0	6.42841
AGGCCACAGCCGATTT-2	Acral1	CD8-GZMK	AM	3.6752	6.68883	3.76606	3.21207	5.548	9.86736
AGGCCACAGCGGCTTC-2	Acral1	CD8-MT1E	AM	3.41138	2.50867	1.33831	1.92222	2.67661	3.93502
AGGCCACAGCGTCTAT-2	Acral1	CD8-MT1E	AM	3.61338	1.80669	0	1.80669	0	7.0022
AGGCCACCACATCTTT-2	Acral1	CD8-NR4A1	AM	0	3.18452	0	2.32292	0	6.67353
AGGCCACGTGGCGAAT-2	Acral1	CD8-MT1E	AM	4.17386	2.69319	2.88153	1.72892	0	1.32156
AGGCCACTCCTCTAGC-2	Acral1	CD8-PDCD1	AM	3.49362	6.09777	1.45568	0	0	9.836
AGGCCGTAGAGACTAT-2	Acral1	CD8-GZMK	AM	6.89808	3.86538	2.65934	3.39064	0	13.9935
AGGCCGTGTACCTACA-2	Acral1	CD8-MT1E	AM	1.96078	6.26342	0	1.7611	2.93517	9.5581
AGGCCGTTCACGAAGG-2	Acral1	CD8-CCR7	AM	0	0	2.8078	4.95434	5.6156	0.779496
AGGCCGTTCCTCAACC-2	Acral1	CD8-MT1E	AM	5.06226	4.12339	2.77677	4.59931	2.44456	1.25953
AGGGAGTGTCTACCTC-2	Acral1	CD8-MT1E	AM	1.90146	5.08337	2.83642	1.90146	0	9.79751
AGGGAGTGTTCGCTAA-2	Acral1	CD8-PDCD1	AM	3.8539	3.98621	3.14261	5.64574	0	14.5013
AGGGATGCATTAACCG-2	Acral1	CD8-PDCD1	AM	1.69904	6.99409	1.41587	3.39809	2.83174	9.77756
AGGGATGGTGCTTCTC-2	Acral1	CD8-PDCD1	AM	1.74681	3.59346	1.45568	2.21066	0	3.65232
AGGGATGTCATCATTC-2	Acral1	CD8-MT1E	AM	2.22262	6.01409	1.4219	1.70628	0	10.1163
AGGGATGTCCGCGCAA-2	Acral1	CD8-MT1E	AM	1.72834	6.08038	1.44029	1.72834	0	7.84273
AGGGATGTCGTTACGA-2	Acral1	CD8-MT1E	AM	1.4545	3.47142	1.21208	5.36942	5.61981	4.47131
AGGGATGTCTCGCTTG-2	Acral1	CD8-MT1E	AM	0	0.838227	2.9604	0	3.45967	0.675097
AGGGTGAAGATGTAAC-2	Acral1	CD8-MT1E	AM	1.68128	2.68013	0	5.36026	3.13476	2.38542
AGGGTGAAGGCGACAT-2	Acral1	CD8-PDCD1	AM	1.69128	7.1763	2.8188	1.69128	0	10.0632
AGGGTGAAGGGCTTGA-2	Acral1	CD8-MT1E	AM	3.34947	3.73952	3.22121	2.07408	0	5.84935
AGGGTGAAGTATCGAA-2	Acral1	CD8-NR4A1	AM	2.01874	5.6128	0	5.65674	3.36456	9.77764
AGGGTGACAGCTTAAC-2	Acral1	CD8-MT1E	AM	3.84083	2.6432	2.93689	1.96181	2.93689	3.0757
AGGGTGATCTTTACGT-2	Acral1	CD8-MT1E	AM	3.42044	8.45934	0	2.00968	5.70073	9.73885
AGGTCATGTTAAGATG-2	Acral1	CD8-PDCD1	AM	3.70791	3.50824	1.46177	1.95379	0	5.15469
AGGTCATTCTGAGTGT-2	Acral1	CD8-GZMK	AM	0	5.68931	1.40982	5.3918	0	10.8646
AGGTCCGAGTAGTGCG-2	Acral1	CD8-MT1E	AM	3.74607	2.93005	1.42899	1.71479	7.15466	1.52234
AGGTCCGCACGGTGTC-2	Acral1	CD8-MT1E	AM	2.05837	1.74184	3.06945	2.05837	0	1.02518
AGGTCCGGTAGGCTGA-2	Acral1	CD8-PDCD1	AM	1.85019	5.85027	0	4.01705	0	9.8335
AGTAGTCAGCTACCTA-2	Acral1	CD8-PDCD1	AM	6.51104	6.40257	2.68598	8.27468	3.04657	13.8725
AGTAGTCAGCTGATAA-2	Acral1	CD8-MT1E	AM	0	5.42041	2.46787	5.03961	0	5.17863
AGTAGTCAGGGTCGAT-2	Acral1	CD8-MT1E	AM	2.10729	4.78587	1.42323	7.43054	0	7.33269
AGTAGTCAGTTGTAGA-2	Acral1	CD8-MT1E	AM	1.89087	5.34971	0	1.69128	0	10.5269
AGTAGTCCACAGAGGT-2	Acral1	CD8-MT1E	AM	0	3.9276	0	1.80549	3.00915	2.41913
AGTAGTCGTACAGACG-2	Acral1	CD8-NR4A1	AM	0	1.88577	0	4.28818	6.61888	0.572422
AGTAGTCGTACCTACA-2	Acral1	CD8-PDCD1	AM	1.98145	6.36894	1.74862	7.52639	0	10.0656
AGTAGTCGTTACCAGT-2	Acral1	CD8-MT1E	AM	3.63493	8.32494	2.86275	3.75179	0	10.1737
AGTCTTTAGTAGGTGC-2	Acral1	CD8-MT1E	AM	1.70206	6.28586	0	6.80825	0	10.3241
AGTCTTTAGTGGTAAT-2	Acral1	CD8-PDCD1	AM	0	7.50589	3.10307	5.91914	0	13.1705
AGTCTTTCAAACGTGG-2	Acral1	CD8-GZMK	AM	0	1.93657	0	1.73684	2.89473	1.03708
AGTCTTTCAACACGCC-2	Acral1	CD8-MT1E	AM	1.68887	4.92104	2.81479	1.88846	6.29486	4.41596
AGTGAGGAGACGCACA-2	Acral1	CD8-LAG3	AM	0	4.55115	1.37834	2.37014	2.75668	2.11201
AGTGAGGCAGGATTGG-2	Acral1	CD8-MT1E	AM	0	6.6858	1.25181	6.20791	0	9.78606
AGTGGGAAGCGATAGC-2	Acral1	CD8-PDCD1	AM	3.69376	4.01043	0	2.04664	0	7.79191
AGTGGGAAGCTTTGGT-2	Acral1	CD8-GZMK	AM	8.10588	4.40134	4.18582	3.28222	0	14.0378
AGTGGGATCTTTACAC-2	Acral1	CD8-MT1E	AM	3.62268	5.66053	2.85255	5.33421	0	10.8083
AGTGTCAAGAATGTGT-2	Acral1	CD8-MT1E	AM	1.64503	6.77628	2.74172	5.45096	0	10.7654
AGTGTCACAGGTGGAT-2	Acral1	CD8-PDCD1	AM	1.90834	7.95022	4.6583	0	0	14.225
AGTGTCACAGTACACT-2	Acral1	CD8-MT1E	AM	1.88399	2.92588	0	0	0	4.55764
AGTGTCAGTCTAGTCA-2	Acral1	CD8-MT1E	AM	1.9718	4.63003	1.64316	3.7439	0	10.8114
AGTGTCATCCTACAGA-2	Acral1	CD8-NR4A1	AM	0	2.42491	1.92329	6.72399	0	0.877604
AGTGTCATCGTACGGC-2	Acral1	CD8-CCR7	AM	3.51697	0.680134	5.83337	0	5.19657	0.800806
AGTTGGTAGATGCGAC-2	Acral1	CD8-PDCD1	AM	2.22805	2.16039	1.69015	3.97351	0	14.4787
AGTTGGTAGGGTTTCT-2	Acral1	CD8-CCR7	AM	3.49912	0	2.8186	1.59145	5.30483	0.794414
AGTTGGTCAATAAGCA-2	Acral1	CD8-MT1E	AM	1.66126	4.19694	1.38439	5.38288	0	9.88166
AGTTGGTCACCATCCT-2	Acral1	CD8-MT1E	AM	0	5.13129	4.24658	1.69863	5.99477	5.87662
AGTTGGTCACGGCTAC-2	Acral1	CD8-MT1E	AM	0	5.6107	0	1.73146	2.88576	4.69057
AGTTGGTTCACTTCAT-2	Acral1	CD8-LAG3	AM	1.90525	6.43214	1.58771	4.01031	0	13.824
AGTTGGTTCTCTTATG-2	Acral1	CD8-MT1E	AM	1.664	1.76377	0	3.52755	0	4.50585
ATAACGCAGTAGGCCA-2	Acral1	CD8-NR4A1	AM	0	0.988733	0	4.27172	0	0.855583
ATAAGAGAGCTAACAA-2	Acral1	CD8-MT1E	AM	3.52711	5.12503	1.46963	1.76356	3.71238	5.44012
ATAAGAGCACAGCCCA-2	Acral1	CD8-MT1E	AM	3.92252	2.00274	1.50246	3.80562	0	5.06336
ATAGACCAGATGGGTC-2	Acral1	CD8-CCR7	AM	0	0	1.34399	0	6.04126	0.776105
ATAGACCGTATGCTTG-2	Acral1	CD8-NR4A1	AM	0	8.35629	0	3.76995	0	10.5099
ATCACGAAGGTAGCTG-2	Acral1	CD8-GZMK	AM	3.49035	6.59142	1.32256	3.49015	0	10.2251
ATCACGATCGGCGCTA-2	Acral1	CD8-NR4A1	AM	0	3.82992	0	4.54641	0	1.53035
ATCACGATCTGATACG-2	Acral1	CD8-PDCD1	AM	5.70487	3.65862	1.44124	1.72949	0	14.7932
ATCACGATCTGGCGAC-2	Acral1	CD8-NR4A1	AM	0	1.89833	1.58194	3.79667	0	1.67044
ATCATCTCACCATCCT-2	Acral1	CD8-CCR7	AM	0	0.837273	1.39546	1.99096	5.58182	0.812617
ATCATCTCATCCCACT-2	Acral1	CD8-PDCD1	AM	5.26261	6.43836	1.4064	1.68768	0	10.3067
ATCATCTGTACCGTTA-2	Acral1	CD8-PDCD1	AM	3.69665	3.3635	1.60935	3.38061	0	5.3242
ATCATCTGTCCCGACA-2	Acral1	CD8-MT1E	AM	1.69422	5.99822	0	3.38844	3.15635	6.1405
ATCATCTGTTCGCGAC-2	Acral1	CD8-PDCD1	AM	3.62095	3.15584	1.42556	2.02715	0	10.7477
ATCATGGAGACCACGA-2	Acral1	CD8-MT1E	AM	0	7.91433	1.24267	6.56274	5.30262	6.14815
ATCATGGAGCTGTTCA-2	Acral1	CD8-PDCD1	AM	1.74547	3.59077	3.1729	1.94513	0	13.6552
ATCATGGAGTCCCACG-2	Acral1	CD8-MT1E	AM	0	5.37644	0	1.72087	2.86812	6.17001
ATCATGGGTAAACCTC-2	Acral1	CD8-NR4A1	AM	3.50175	5.1761	0	3.8183	0	7.13386
ATCATGGGTAGAGTGC-2	Acral1	CD8-PDCD1	AM	4.65947	6.19416	2.75471	3.42242	0	9.42159
ATCATGGGTCAAACTC-2	Acral1	CD8-GZMK	AM	1.47058	5.5698	4.90192	1.66969	3.11541	3.30194
ATCATGGGTTCACCTC-2	Acral1	CD8-GZMK	AM	3.1778	1.5889	2.64817	1.5889	2.64817	3.40221
ATCATGGTCACCACCT-2	Acral1	CD8-MT1E	AM	3.43932	7.35033	0	3.23984	0	10.4282
ATCATGGTCTTACCTA-2	Acral1	CD8-NR4A1	AM	1.90083	0	0	6.10219	0	0.609928
ATCCGAAAGGCCCGTT-2	Acral1	CD8-MT1E	AM	0	4.89442	2.93624	0	0	7.78922
ATCCGAACACCCTATC-2	Acral1	CD8-MT1E	AM	3.25255	6.53962	1.35523	1.62628	2.71046	6.49363
ATCCGAACATTCCTGC-2	Acral1	CD8-MT1E	AM	0	6.3361	0	1.89885	0	10.4284
ATCCGAATCCCTTGTG-2	Acral1	CD8-MT1E	AM	5.29684	6.62137	0	3.13228	0	12.1275
ATCCGAATCGGTGTTA-2	Acral1	CD8-GZMK	AM	0	3.0452	1.69178	2.03013	3.38355	1.24609
ATCGAGTAGGCACATG-2	Acral1	CD8-PDCD1	AM	1.69209	5.28101	1.41007	5.27586	0	9.80834
ATCGAGTAGTTGCAGG-2	Acral1	CD8-PDCD1	AM	3.80177	5.76117	1.50085	7.60353	0	14.6145
ATCGAGTCACAGGTTT-2	Acral1	CD8-MT1E	AM	5.50565	3.16932	2.94776	1.76866	9.61642	2.50314
ATCGAGTTCCCAGGTG-2	Acral1	CD8-MT1E	AM	7.25929	2.57252	2.85835	0	0	5.51879
ATCGAGTTCGTGGGAA-2	Acral1	CD8-NR4A1	AM	0	5.0385	1.48792	3.571	2.97584	5.75844
ATCTACTAGTAGTGCG-2	Acral1	CD8-NR4A1	AM	1.93191	4.1636	0	2.13173	0	6.01401
ATCTACTCATCCCACT-2	Acral1	CD8-MT1E	AM	0	2.80192	1.6445	3.82997	2.76172	0.870754
ATCTACTGTAGAAGGA-2	Acral1	CD8-PDCD1	AM	5.15209	4.38744	3.23941	5.03528	0	14.1415
ATCTACTGTCGAGATG-2	Acral1	CD8-MT1E	AM	0	6.65205	0	3.40499	0	6.54311
ATCTACTTCATTATCC-2	Acral1	CD8-PDCD1	AM	5.05945	4.51569	1.4054	1.88607	0	5.03267
ATCTGCCAGCGATCCC-2	Acral1	CD8-NR4A1	AM	0	2.88514	0	1.92343	0	3.1537
ATCTGCCCAAGTTCTG-2	Acral1	CD8-MT1E	AM	1.99373	4.88448	0	6.36262	2.99004	3.50021
ATCTGCCTCACTATTC-2	Acral1	CD8-NR4A1	AM	1.75274	5.77445	1.84716	3.82204	0	5.52251
ATGAGGGCACTTGGAT-2	Acral1	CD8-MT1E	AM	1.8031	4.22247	0	1.8031	0	6.56753
ATGAGGGGTCCGAACC-2	Acral1	CD8-PDCD1	AM	1.74792	6.82973	1.4566	1.94758	0	9.03464
ATGAGGGGTTACGTCA-2	Acral1	CD8-MT1E	AM	1.75702	5.50831	2.92837	3.51404	0	7.88425
ATGCGATAGAGCTTCT-2	Acral1	CD8-MT1E	AM	2.93172	4.85178	3.66466	5.11158	2.96943	3.78749
ATGCGATAGTCGAGTG-2	Acral1	CD8-MT1E	AM	0	6.56582	1.40898	1.69078	0	10.0068
ATGCGATTCACGACTA-2	Acral1	CD8-GZMK	AM	5.94202	3.72824	4.28589	0	6.04722	14.7303
ATGGGAGAGGACCACA-2	Acral1	CD8-MT1E	AM	0	5.52727	2.8188	1.89087	3.15145	1.71075
ATGTGTGAGGGAAACA-2	Acral1	CD8-MT1E	AM	1.73088	7.56063	1.4424	0	0	10.1925
ATGTGTGAGGGTGTTG-2	Acral1	CD8-MT1E	AM	3.84033	6.91128	1.43378	3.44108	0	10.6898
ATGTGTGCAAATTGCC-2	Acral1	CD8-PDCD1	AM	4.84086	7.42331	3.79113	7.77866	2.30619	10.963
ATGTGTGCACAGACTT-2	Acral1	CD8-GZMK	AM	1.93755	3.28157	3.06288	3.67546	0	13.5573
ATGTGTGTCCTAAGTG-2	Acral1	CD8-LAG3	AM	0	3.99835	0	0	0	6.18716
ATGTGTGTCGTTTGCC-2	Acral1	CD8-CCR7	AM	0	0	1.36361	5.1085	3.39264	0.679637
ATTACTCCATCCGGGT-2	Acral1	CD8-MT1E	AM	1.68857	4.19317	1.40714	1.68857	0	5.71904
ATTACTCGTCTTGATG-2	Acral1	CD8-CCR7	AM	0	0	2.75027	1.55049	3.35635	0.786585
ATTATCCAGTTAAGTG-2	Acral1	CD8-PDCD1	AM	1.72811	4.98373	0	3.65587	2.88019	5.71895
ATTCTACAGGACACCA-2	Acral1	CD8-PDCD1	AM	3.96665	3.76687	1.48629	2.1831	0	13.2943
ATTCTACGTACATCCA-2	Acral1	CD8-MT1E	AM	0	2.61766	0	0	0	1.52052
ATTCTACGTACCTACA-2	Acral1	CD8-MT1E	AM	0	2.83837	0	2.11965	0	5.70465
ATTCTACGTTACGTCA-2	Acral1	CD8-MT1E	AM	3.38196	6.13006	2.98462	1.69098	0	10.2148
ATTCTACTCGACAGCC-2	Acral1	CD8-PDCD1	AM	2.06348	6.93028	1.45578	1.74693	2.91156	7.00847
ATTGGACAGAACTGTA-2	Acral1	CD8-MT1E	AM	1.6484	4.81974	2.74733	5.66083	0	6.18716
ATTGGACCAAACCTAC-2	Acral1	CD8-PDCD1	AM	1.75816	7.23302	2.93027	3.91567	0	10.1673
ATTGGACCAACACCCG-2	Acral1	CD8-MT1E	AM	1.62308	4.374	1.35257	0	3.47772	1.95532
ATTGGACCACCCATGG-2	Acral1	CD8-PDCD1	AM	1.78508	8.21997	0	3.96972	0	10.2879
ATTGGACGTATCACCA-2	Acral1	CD8-CCR7	AM	1.6083	3.80622	0	0	0	5.35997
ATTGGACGTTGGGACA-2	Acral1	CD8-MT1E	AM	2.0395	8.57835	1.43584	2.12245	0	11.9694
ATTGGTGCACTATCTT-2	Acral1	CD8-GZMK	AM	3.83455	3.79317	1.43138	1.71765	0	14.0169
ATTGGTGGTGAAAGAG-2	Acral1	CD8-MT1E	AM	3.78714	3.82861	4.33827	3.47061	0	4.64637
ATTGGTGGTGCCTGTG-2	Acral1	CD8-MT1E	AM	1.76577	5.14572	1.63787	0	3.99865	7.13498
ATTTCTGCACTAAGTC-2	Acral1	CD8-PDCD1	AM	8.24721	3.70893	2.91028	5.3385	0	14.9504
ATTTCTGCATTACGAC-2	Acral1	CD8-NR4A1	AM	1.79852	0.899262	0	4.11357	3.52523	0.706809
ATTTCTGGTACCGCTG-2	Acral1	CD8-MT1E	AM	1.92672	1.8269	1.43924	3.45417	0	3.74311
ATTTCTGTCCTTTCTC-2	Acral1	CD8-MT1E	AM	1.74317	6.40066	1.45264	1.94282	3.23804	6.48332
CAACCAAAGAAACCTA-2	Acral1	CD8-PDCD1	AM	3.62664	2.67865	1.34488	5.15785	0	1.27883
CAACCAAAGACAAGCC-2	Acral1	CD8-PDCD1	AM	4.10012	3.79888	2.88919	5.10079	3.05544	14.3024
CAACCAAAGACAATAC-2	Acral1	CD8-PDCD1	AM	0	5.57127	1.42075	1.7049	0	9.763
CAACCAAAGACTTGAA-2	Acral1	CD8-MT1E	AM	1.87221	5.91322	0	1.67265	0	9.41554
CAACCAACACGCGAAA-2	Acral1	CD8-MT1E	AM	0	3.84873	0	0	0	3.59517
CAACCAAGTGGTCCGT-2	Acral1	CD8-PDCD1	AM	3.456	3.89468	3.21288	5.184	0	5.73208
CAACCAATCGTAGATC-2	Acral1	CD8-PDCD1	AM	2.04797	5.09215	3.14952	7.44198	0	13.9238
CAACCTCAGACATAAC-2	Acral1	CD8-LAG3	AM	1.72043	5.51916	0	3.64048	0	8.62601
CAACCTCAGCACAGGT-2	Acral1	CD8-MT1E	AM	3.73635	1.66862	2.94733	0	0	1.16824
CAACCTCAGCCCAACC-2	Acral1	CD8-MT1E	AM	0	6.35915	1.58298	1.69998	0	10.7932
CAACCTCCAGCGAACA-2	Acral1	CD8-PDCD1	AM	1.65964	4.50693	4.31537	6.83808	0	4.67934
CAACCTCGTAAGCACG-2	Acral1	CD8-MT1E	AM	1.73707	0.968362	1.44756	3.47415	0	0.859742
CAACCTCTCGATAGAA-2	Acral1	CD8-MT1E	AM	1.9561	2.65915	1.53273	1.63976	2.73294	2.70983
CAACTAGAGAGCCCAA-2	Acral1	CD8-MT1E	AM	1.62412	5.82907	4.22652	5.27157	6.71348	2.78982
CAACTAGCACTACAGT-2	Acral1	CD8-PDCD1	AM	5.96938	1.81199	1.42682	2.17595	0	14.3249
CAACTAGCATTCCTCG-2	Acral1	CD8-GZMK	AM	4.78014	1.52696	5.68533	4.58087	2.54493	1.10775
CAACTAGTCATGGTCA-2	Acral1	CD8-MT1E	AM	6.95668	6.6455	3.41197	0	0	14.5505
CAAGAAAAGTCATCCA-2	Acral1	CD8-MT1E	AM	3.61489	4.41394	2.91505	3.29853	2.74878	5.79616
CAAGAAAGTCATGCCG-2	Acral1	CD8-MT1E	AM	3.25047	6.50233	2.87496	4.01054	0	10.5233
CAAGAAAGTTCCTCCA-2	Acral1	CD8-PDCD1	AM	1.69555	3.89033	0	3.39109	0	7.07072
CAAGATCAGGCAATTA-2	Acral1	CD8-MT1E	AM	4.79701	4.57856	3.05281	1.53257	2.55429	1.26762
CAAGATCGTCTAGCCG-2	Acral1	CD8-PDCD1	AM	0	2.73949	1.68839	5.99554	0	14.0943
CAAGGCCGTAGGACAC-2	Acral1	CD8-MT1E	AM	0	6.23791	1.38545	3.32508	5.54179	6.50008
CAAGGCCGTATCGCAT-2	Acral1	CD8-MT1E	AM	0	0.785235	0	3.34032	2.61745	1.18116
CAAGGCCTCAAACCAC-2	Acral1	CD8-MT1E	AM	3.20553	3.50483	0	1.91901	3.33655	3.54979
CAAGTTGCATAACCTG-2	Acral1	CD8-PDCD1	AM	1.97747	2.82495	1.48148	5.33331	3.29578	3.75502
CACAAACAGTTTAGGA-2	Acral1	CD8-PDCD1	AM	2.0272	5.5847	1.52288	1.82746	0	10.0546
CACAAACCATTCCTGC-2	Acral1	CD8-MT1E	AM	3.52298	5.2116	0	1.96117	0	9.80093
CACAAACGTATCAGTC-2	Acral1	CD8-MT1E	AM	0	5.96833	3.02562	1.71556	2.85927	5.80105
CACAAACGTGATGATA-2	Acral1	CD8-MT1E	AM	1.74004	1.93978	2.90007	3.79662	2.90007	5.21409
CACAAACTCCTCAATT-2	Acral1	CD8-NR4A1	AM	1.8025	4.10445	0	5.40751	0	6.94887
CACAAACTCGAGCCCA-2	Acral1	CD8-PDCD1	AM	5.61854	3.47937	1.44974	5.41871	0	11.9167
CACACAACAGATGGGT-2	Acral1	CD8-PDCD1	AM	0	6.152	1.39435	3.34644	0	9.82609
CACACAACATAACCTG-2	Acral1	CD8-PDCD1	AM	5.09156	5.20004	1.41432	5.8309	0	11.7466
CACACAACATACTCTT-2	Acral1	CD8-PDCD1	AM	1.72402	4.04496	1.43668	6.89607	0	3.47957
CACACAAGTCGAGTTT-2	Acral1	CD8-PDCD1	AM	1.86474	3.58836	1.55395	1.66519	0	11.9342
CACACCTAGAGCTTCT-2	Acral1	CD8-PDCD1	AM	3.58603	0.896507	3.2522	3.90264	0	13.3993
CACACCTCAATCAGAA-2	Acral1	CD8-NR4A1	AM	1.93684	2.13667	1.78056	5.81053	0	1.13154
CACACCTCACCGATAT-2	Acral1	CD8-MT1E	AM	0	0.86736	2.8912	3.46944	2.8912	1.94064
CACACCTCATGCCACG-2	Acral1	CD8-NR4A1	AM	1.7946	5.34401	0	1.7946	0	7.15716
CACACTCCATGTCCTC-2	Acral1	CD8-CCR7	AM	4.86105	2.33086	4.05088	0	6.37154	2.00799
CACAGGCGTTGATTCG-2	Acral1	CD8-PDCD1	AM	7.40905	5.96242	4.73818	1.72323	0	15.207
CACAGGCTCAAAGACA-2	Acral1	CD8-NR4A1	AM	0	2.80719	1.82346	2.18816	0	1.03109
CACAGGCTCAATAAGG-2	Acral1	CD8-MT1E	AM	1.80147	5.76585	2.83625	3.66754	3.60423	9.91265
CACAGGCTCCACGCAG-2	Acral1	CD8-MT1E	AM	0	5.99274	1.49816	1.79779	0	9.67131
CACAGTATCGACAGCC-2	Acral1	CD8-MT1E	AM	3.67688	4.67828	1.78174	3.47723	3.56349	12.1051
CACATAGAGCGTAATA-2	Acral1	CD8-MT1E	AM	0	0	2.92731	6.10223	0	0.768801
CACATAGAGTGCGTGA-2	Acral1	CD8-MT1E	AM	6.00122	1.04732	0	1.89483	0	1.22976
CACATAGCAGTCCTTC-2	Acral1	CD8-MT1E	AM	0	6.03096	0	1.73838	0	10.0913
CACATAGGTCGACTAT-2	Acral1	CD8-NR4A1	AM	0	0	0	0	0	1.03703
CACATAGTCCGTCATC-2	Acral1	CD8-MT1E	AM	1.71666	5.44941	2.8611	4.03238	0	7.11341
CACATTTGTTCCATGA-2	Acral1	CD8-GZMK	AM	3.2045	1.86009	2.67042	5.20591	0	2.75407
CACCACTAGCAGACTG-2	Acral1	CD8-CCR7	AM	0	3.16195	0	1.58097	0	2.51621
CACCACTAGGCAGGTT-2	Acral1	CD8-PDCD1	AM	3.93205	2.91982	0	3.41597	0	7.02274
CACCACTAGTGGAGAA-2	Acral1	CD8-MT1E	AM	0	6.69248	1.43285	3.43885	2.86571	7.3777
CACCACTCACATCCAA-2	Acral1	CD8-PDCD1	AM	0	4.96851	1.4692	3.72575	0	10.5225
CACCACTTCAACACTG-2	Acral1	CD8-GZMK	AM	9.16761	3.0917	5.6679	3.81686	0	14.3965
CACCAGGAGGTGCTTT-2	Acral1	CD8-NR4A1	AM	0	1.05242	0	6.49592	0	1.72761
CACCTTGAGGATGGAA-2	Acral1	CD8-PDCD1	AM	0	7.55162	0	3.45371	0	10.3543
CACTCCACACGGTTTA-2	Acral1	CD8-NR4A1	AM	2.09381	3.45758	1.74484	0	0	8.56754
CAGAATCAGGCCCTCA-2	Acral1	CD8-NR4A1	AM	0	2.11411	0	4.22823	0	3.43335
CAGAATCCATGCTAGT-2	Acral1	CD8-PDCD1	AM	1.69017	4.38366	5.96656	1.69017	0	1.20928
CAGAATCTCCTAAGTG-2	Acral1	CD8-NR4A1	AM	0	2.98672	1.65929	0	0	2.06262
CAGAGAGAGGACGAAA-2	Acral1	CD8-MT1E	AM	1.6776	5.70712	1.398	3.35521	0	9.8838
CAGAGAGAGGAGTTTA-2	Acral1	CD8-PDCD1	AM	7.84656	3.25681	1.44394	5.66202	0	14.556
CAGAGAGCAGAGTGTG-2	Acral1	CD8-MT1E	AM	0	3.02383	3.79862	1.51945	0	10.2512
CAGAGAGCATGTTCCC-2	Acral1	CD8-GZMK	AM	0	4.33493	4.36804	5.04219	0	4.84467
CAGAGAGGTCTGATTG-2	Acral1	CD8-MT1E	AM	3.53773	5.63474	2.78181	4.0014	3.44736	9.78513
CAGAGAGGTGGAAAGA-2	Acral1	CD8-CCR7	AM	1.65163	0	4.12906	1.85115	6.69818	0.63502
CAGAGAGTCATAACCG-2	Acral1	CD8-MT1E	AM	3.546	8.15307	1.34572	3.546	5.38286	10.4347
CAGAGAGTCATGTCTT-2	Acral1	CD8-NR4A1	AM	3.95916	2.19639	1.83033	1.87969	0	14.3253
CAGATCAGTAGGGTAC-2	Acral1	CD8-MT1E	AM	7.21454	3.98752	4.51939	2.07399	0	14.6379
CAGATCATCACCAGGC-2	Acral1	CD8-NR4A1	AM	0	5.11202	0	5.97164	0	10.0548
CAGATCATCCCTTGCA-2	Acral1	CD8-PDCD1	AM	3.59376	8.17884	0	5.49045	0	10.0795
CAGCAGCAGCGATGAC-2	Acral1	CD8-MT1E	AM	3.40348	4.27097	1.25194	1.50233	6.06089	2.86723
CAGCAGCGTAAAGGAG-2	Acral1	CD8-PDCD1	AM	4.00386	5.10482	3.00368	2.20179	3.77691	11.2933
CAGCAGCGTCCTCCAT-2	Acral1	CD8-GZMK	AM	3.41447	7.80892	0	1.70724	0	14.3013
CAGCATAAGAGACGAA-2	Acral1	CD8-MT1E	AM	1.70196	5.24727	0	3.40392	0	6.54362
CAGCATAGTGATGATA-2	Acral1	CD8-GZMK	AM	1.7997	0	2.9995	1.7997	3.33236	0.852132
CAGCCGAAGAACTGTA-2	Acral1	CD8-GZMK	AM	5.4336	4.05045	2.6504	2.05369	0	13.2264
CAGCCGAAGGGTGTTG-2	Acral1	CD8-CCR7	AM	2.14053	1.67684	1.66104	0	0	0.914764
CAGCCGAGTACCGGCT-2	Acral1	CD8-MT1E	AM	0	0.847875	2.99258	0	0	2.59863
CAGCGACAGCGCTTAT-2	Acral1	CD8-PDCD1	AM	3.39705	4.4157	1.41544	3.59665	2.83088	5.48961
CAGCGACAGTGGACGT-2	Acral1	CD8-GZMK	AM	1.78202	3.72235	0	0	0	6.96699
CAGCGACAGTGTACGG-2	Acral1	CD8-MT1E	AM	0	4.54176	1.4279	1.9131	0	5.08974
CAGCGACTCAAACCGT-2	Acral1	CD8-GZMK	AM	8.45893	3.67279	3.16432	1.59909	0	14.3246
CAGCGACTCAACGAAA-2	Acral1	CD8-PDCD1	AM	1.76485	2.64728	1.47071	3.52971	0	3.42431
CAGCTAAAGAGACGAA-2	Acral1	CD8-NR4A1	AM	2.17772	4.92033	0	5.65113	3.29646	7.20383
CAGCTGGAGTTTCCTT-2	Acral1	CD8-MT1E	AM	4.78833	5.82298	0	6.9001	2.99256	9.54206
CAGCTGGGTACAAGTA-2	Acral1	CD8-PDCD1	AM	1.67218	5.20168	0	3.34436	0	11.3948
CAGCTGGGTCAAGCGA-2	Acral1	CD8-PDCD1	AM	3.52427	2.94292	1.46844	3.52427	0	7.32655
CAGGTGCGTCTCTCTG-2	Acral1	CD8-GZMK	AM	6.10863	2.04144	1.42466	3.41918	0	14.4018
CAGTAACAGGAATTAC-2	Acral1	CD8-MT1E	AM	1.73743	1.89569	0	3.67451	0	5.34638
CAGTAACAGGGTCGAT-2	Acral1	CD8-PDCD1	AM	5.55886	4.8311	1.43322	2.11931	0	14.5346
CAGTAACAGTCGTTTG-2	Acral1	CD8-MT1E	AM	1.9346	5.72103	3.05796	1.73495	0	7.3521
CAGTAACGTCCGTGAC-2	Acral1	CD8-GZMK	AM	5.03999	8.12775	2.76412	1.4271	5.42025	7.88021
CAGTCCTGTTAAGTAG-2	Acral1	CD8-PDCD1	AM	0	8.15834	0	3.78116	0	10.0296
CAGTCCTTCCGTCATC-2	Acral1	CD8-MT1E	AM	0	6.28412	0	3.26984	0	10.1395
CATATGGAGACTACAA-2	Acral1	CD8-MT1E	AM	0	1.88769	0	3.06031	5.62723	1.65351
CATATGGAGTGTTTGC-2	Acral1	CD8-MT1E	AM	1.77628	6.04488	0	0	0	9.60374
CATATGGCAAGCTGAG-2	Acral1	CD8-GZMK	AM	0	5.00056	0	1.73484	0	5.33073
CATATGGCATCACCCT-2	Acral1	CD8-PDCD1	AM	0	0.880809	1.46801	1.9613	0	0.921749
CATATGGGTCCAGTGC-2	Acral1	CD8-CCR7	AM	1.74669	6.14687	1.45558	1.74669	2.91115	3.89957
CATATTCAGCAATATG-2	Acral1	CD8-MT1E	AM	2.00904	5.92548	1.4105	2.15633	0	10.4677
CATATTCCAGGGTATG-2	Acral1	CD8-NR4A1	AM	0	2.29188	0	6.24186	0	3.41337
CATCAAGAGTTAAGTG-2	Acral1	CD8-MT1E	AM	5.14503	4.84514	2.85835	0	2.85835	7.06632
CATCAAGCAATGTAAG-2	Acral1	CD8-NR4A1	AM	0	3.12575	0	4.29877	0	3.09559
CATCAAGCAGGGATTG-2	Acral1	CD8-PDCD1	AM	1.75262	5.1562	3.08742	0	0	7.80196
CATCAAGCATACTCTT-2	Acral1	CD8-MT1E	AM	0	1.80295	0	3.80562	0	2.22081
CATCAGAAGACTTGAA-2	Acral1	CD8-PDCD1	AM	1.70959	5.79084	1.591	3.73566	0	14.1506
CATCAGAAGGGCTTGA-2	Acral1	CD8-PDCD1	AM	2.00627	5.77766	1.50545	0	0	11.1794
CATCAGACAGCTCGCA-2	Acral1	CD8-MT1E	AM	0	4.22104	1.6268	0	0	5.10131
CATCAGATCTTCAACT-2	Acral1	CD8-GZMK	AM	0	2.97154	0	3.93933	0	2.17711
CATCCACGTCAGCTAT-2	Acral1	CD8-PDCD1	AM	1.66853	4.68727	0	6.6741	2.78088	5.34341
CATCCACGTTCAGCGC-2	Acral1	CD8-PDCD1	AM	1.92354	5.18025	0	1.72391	0	11.3997
CATCCACGTTCTCATT-2	Acral1	CD8-MT1E	AM	2.00642	1.68997	1.57463	3.97923	0	1.05269
CATCCACGTTGGTGGA-2	Acral1	CD8-MT1E	AM	4.97891	3.89361	1.71579	3.31927	2.76606	3.30738
CATCGAACAAGTTGTC-2	Acral1	CD8-GZMK	AM	1.81186	0	3.40639	2.01159	3.35265	0.656211
CATCGAACACATCCGG-2	Acral1	CD8-MT1E	AM	1.76213	3.3624	1.46844	1.76213	0	6.15198
CATCGAACACCTTGTC-2	Acral1	CD8-CCR7	AM	3.54222	0	0	0	2.78555	0.992311
CATCGAAGTATGCTTG-2	Acral1	CD8-MT1E	AM	1.67828	0.839139	1.39856	5.66805	0	0.921834
CATCGAAGTCACAAGG-2	Acral1	CD8-MT1E	AM	0	3.02037	0	1.77493	0	4.90194
CATCGAAGTCCGAATT-2	Acral1	CD8-MT1E	AM	1.78761	2.10421	3.14577	3.57522	0	1.27904
CATCGGGAGTCAAGGC-2	Acral1	CD8-PDCD1	AM	1.87814	5.2855	1.7316	0	0	13.9567
CATGACAAGTGGACGT-2	Acral1	CD8-MT1E	AM	0	1.91621	0	5.44902	0	0.924237
CATGACAGTAACGCGA-2	Acral1	CD8-LAG3	AM	5.99682	4.05327	1.52234	1.82681	0	14.8367
CATGACAGTATCGCAT-2	Acral1	CD8-MT1E	AM	1.75727	1.95695	1.63079	1.95695	0	4.98247
CATGACAGTTATTCTC-2	Acral1	CD8-CCR7	AM	0	0.780906	1.46764	3.32298	3.26807	0.899618
CATGACAGTTCAGCGC-2	Acral1	CD8-MT1E	AM	0	6.32775	1.34655	1.61586	0	10.2005
CATGACATCTTCTGGC-2	Acral1	CD8-NR4A1	AM	3.51556	5.43162	0	4.03179	0	4.15697
CATGCCTAGAACTCGG-2	Acral1	CD8-NR4A1	AM	0	4.27161	0	2.15653	0	7.3706
CATGCCTAGCCTTGAT-2	Acral1	CD8-MT1E	AM	3.48537	5.72737	0	1.74268	2.90447	5.44016
CATGCCTAGTGGAGAA-2	Acral1	CD8-PDCD1	AM	1.75224	6.90737	0	4.13759	0	10.3547
CATGCCTCAGCCTATA-2	Acral1	CD8-GZMK	AM	4.99146	0	1.59465	4.99146	3.18929	0.531535
CATGCCTGTAGCACGA-2	Acral1	CD8-MT1E	AM	0	5.0597	0	3.26769	2.72308	5.46325
CATGCCTGTCCTCTTG-2	Acral1	CD8-MT1E	AM	0	3.97125	1.60589	1.92706	2.87904	4.71542
CATGGCGCAGGGCATA-2	Acral1	CD8-PDCD1	AM	0	3.97677	2.84664	1.70798	0	5.15581
CATGGCGTCGTTGACA-2	Acral1	CD8-MT1E	AM	5.3404	6.71352	1.42799	3.94329	0	14.0688
CATTATCCAAAGGTGC-2	Acral1	CD8-CCR7	AM	0	4.3136	1.49865	1.59894	3.33016	2.56069
CATTATCCACTTGGAT-2	Acral1	CD8-NR4A1	AM	3.46198	1.73099	0	2.6473	0	1.09923
CATTATCCATGCCTTC-2	Acral1	CD8-MT1E	AM	0	5.45536	0	3.2923	0	10.3792
CATTATCGTATTCGTG-2	Acral1	CD8-PDCD1	AM	0	6.03346	1.60333	3.44871	2.87393	3.31326
CATTATCTCCGGCACA-2	Acral1	CD8-NR4A1	AM	1.86976	0.934882	0	8.07867	3.11627	0.974972
CATTCGCAGTGCAAGC-2	Acral1	CD8-PDCD1	AM	7.6101	4.97675	1.45355	1.74426	0	14.3646
CATTCGCCAGCTTAAC-2	Acral1	CD8-MT1E	AM	1.80176	1.10067	1.50147	5.60501	3.00294	0.928037
CATTCGCGTAGGCTGA-2	Acral1	CD8-MT1E	AM	0	6.85891	2.79521	1.87669	0	9.66548
CATTCGCGTCCGACGT-2	Acral1	CD8-MT1E	AM	1.54645	5.35432	2.84083	3.29223	0	5.80724
CATTCGCTCATTGCCC-2	Acral1	CD8-GZMK	AM	5.14577	8.69598	5.77032	2.76047	2.30039	13.7973
CCAATCCTCTCAACTT-2	Acral1	CD8-PDCD1	AM	0	3.01589	1.56447	0	0	5.14963
CCACCTAAGAATTGTG-2	Acral1	CD8-MT1E	AM	3.24157	7.11016	0	6.48315	5.73508	9.98299
CCACCTAAGCTTTGGT-2	Acral1	CD8-MT1E	AM	3.45875	4.13341	2.88229	1.72938	0	9.42074
CCACCTACAACGATGG-2	Acral1	CD8-MT1E	AM	2.05148	0.967301	0	5.40451	0	0.796057
CCACCTACACGGTTTA-2	Acral1	CD8-MT1E	AM	1.69239	5.89882	1.67403	5.27677	0	7.98183
CCACCTAGTTTCGCTC-2	Acral1	CD8-MT1E	AM	0	4.69615	0	3.43752	2.8646	4.93039
CCACCTATCATCGATG-2	Acral1	CD8-MT1E	AM	5.95864	5.99265	1.43332	1.71998	3.19935	5.66824
CCACCTATCCTCAACC-2	Acral1	CD8-MT1E	AM	0	3.17151	0	3.73991	0	5.08384
CCACCTATCGTTTAGG-2	Acral1	CD8-MT1E	AM	3.35733	4.45465	1.5652	3.67375	0	6.81058
CCACGGAGTTCCGGCA-2	Acral1	CD8-PDCD1	AM	1.8834	3.589	3.139	2.08319	0	5.75672
CCACGGATCATAGCAC-2	Acral1	CD8-PDCD1	AM	3.92525	5.92947	2.84098	3.40917	0	14.4728
CCACTACTCGCGTAGC-2	Acral1	CD8-NR4A1	AM	0	5.2383	0	1.96861	0	7.16785
CCACTACTCTGTCTCG-2	Acral1	CD8-MT1E	AM	0	4.63587	0	5.3304	0	5.55961
CCACTACTCTTGTACT-2	Acral1	CD8-MT1E	AM	1.7473	4.25214	1.45608	1.7473	2.91217	5.38088
CCAGCGACATAGTAAG-2	Acral1	CD8-LAG3	AM	0	5.04544	0	3.6607	2.88422	5.39427
CCATGTCAGAGCTGGT-2	Acral1	CD8-MT1E	AM	0	4.76214	1.5208	4.87642	0	4.8144
CCATGTCCAGGCTCAC-2	Acral1	CD8-MT1E	AM	0	4.5246	2.46916	3.62517	0	5.78247
CCATGTCTCGATCCCT-2	Acral1	CD8-PDCD1	AM	6.29364	3.00766	1.50445	4.12702	0	14.7052
CCATTCGAGAAGATTC-2	Acral1	CD8-PDCD1	AM	1.79663	4.05718	0	3.79297	0	5.86638
CCATTCGAGGAATGGA-2	Acral1	CD8-PDCD1	AM	3.53784	4.03725	0	5.97033	0	11.2418
CCATTCGAGGCCGAAT-2	Acral1	CD8-PDCD1	AM	3.91203	8.49127	0	1.83919	0	14.5785
CCATTCGAGTGGAGAA-2	Acral1	CD8-MT1E	AM	2.05042	4.18383	1.70868	1.7339	0	9.85549
CCATTCGGTTCAGACT-2	Acral1	CD8-MT1E	AM	1.88587	9.0505	0	6.94473	2.81048	10.2539
CCCAATCCACATTTCT-2	Acral1	CD8-MT1E	AM	0	1.982	1.48525	3.8812	0	4.64676
CCCAATCGTAGCCTAT-2	Acral1	CD8-MT1E	AM	0	0	0	1.76136	0	1.28265
CCCAGTTAGATGAGAG-2	Acral1	CD8-NR4A1	AM	0	0	1.53463	4.31645	3.73532	0.397081
CCCAGTTCAACGATGG-2	Acral1	CD8-MT1E	AM	3.50243	5.59869	1.37621	0	0	9.96458
CCCAGTTCACCAGTTA-2	Acral1	CD8-CCR7	AM	0	0	2.95125	3.5415	3.38101	0.713318
CCCAGTTCATATACCG-2	Acral1	CD8-MT1E	AM	1.75374	5.40602	1.46145	0	0	9.67972
CCCAGTTTCCTACAGA-2	Acral1	CD8-NR4A1	AM	0	0	1.70338	4.77977	0	1.21913
CCCATACCACTTACGA-2	Acral1	CD8-NR4A1	AM	0	5.61258	0	5.36729	2.87092	3.74135
CCCATACTCGTAGATC-2	Acral1	CD8-MT1E	AM	0	6.31689	1.34265	0	5.37059	10.1233
CCCTCCTAGTTATCGC-2	Acral1	CD8-MT1E	AM	0	6.02036	1.5157	1.81884	0	6.51656
CCCTCCTCAATCACAC-2	Acral1	CD8-PDCD1	AM	1.7211	4.1734	0	1.7211	0	6.41064
CCCTCCTCAATGACCT-2	Acral1	CD8-MT1E	AM	0	4.21411	0	8.30026	5.92767	2.62588
CCCTCCTCAGACGCAA-2	Acral1	CD8-MT1E	AM	0	4.19194	1.36605	5.11728	0	6.01803
CCCTCCTGTGCTGTAT-2	Acral1	CD8-PDCD1	AM	5.72903	3.85271	1.48046	1.97624	0	5.23037
CCGGGATGTCTTCGTC-2	Acral1	CD8-MT1E	AM	0	2.89077	1.70338	5.38226	3.21196	2.08064
CCGGTAGAGTTCGCAT-2	Acral1	CD8-PDCD1	AM	1.90536	4.75429	2.84291	5.63359	0	13.1901
CCGGTAGCAGGACCCT-2	Acral1	CD8-NR4A1	AM	0	5.17889	1.51887	4.04476	0	5.79044
CCGGTAGGTGACTCAT-2	Acral1	CD8-PDCD1	AM	4.23573	5.30045	2.86404	3.90064	0	14.8821
CCGTGGACACTGTTAG-2	Acral1	CD8-NR4A1	AM	2.22886	3.36783	0	2.22886	0	13.9421
CCGTGGACAGTGGAGT-2	Acral1	CD8-PDCD1	AM	6.922	8.15364	3.2401	5.55307	2.40194	14.6985
CCGTGGATCACATGCA-2	Acral1	CD8-MT1E	AM	3.42135	4.21379	2.85113	6.44379	0	4.58267
CCGTTCAAGACTTTCG-2	Acral1	CD8-PDCD1	AM	2.09638	7.05429	1.41415	3.51069	2.49631	9.04312
CCGTTCACATCCCATC-2	Acral1	CD8-PDCD1	AM	1.98788	7.1744	3.14671	3.89295	0	10.4784
CCGTTCACATCGACGC-2	Acral1	CD8-PDCD1	AM	9.94096	5.38302	3.0868	4.02093	0	15.73
CCGTTCAGTCTAGTCA-2	Acral1	CD8-MT1E	AM	1.68569	7.50852	1.66844	3.37139	2.80949	9.70652
CCTAAAGCAGGCTGAA-2	Acral1	CD8-PDCD1	AM	1.7848	7.32704	0	1.98451	0	10.233
CCTAAAGCATCCTAGA-2	Acral1	CD8-PDCD1	AM	5.31558	5.34032	3.10593	3.72712	0	14.8161
CCTACACCAAAGGAAG-2	Acral1	CD8-GZMK	AM	3.9956	4.79479	4.49521	1.79809	0	7.84489
CCTACACCAACTTGAC-2	Acral1	CD8-PDCD1	AM	7.26625	5.67005	5.7914	3.59166	0	14.2529
CCTACACGTGCAACGA-2	Acral1	CD8-MT1E	AM	0	5.00126	0	0	0	5.76511
CCTACACTCCTTTCGG-2	Acral1	CD8-MT1E	AM	1.61141	6.0659	2.85189	3.42227	0	10.0354
CCTACCACAATAGAGT-2	Acral1	CD8-GZMK	AM	3.6948	0	3.41193	2.16407	0	0.882573
CCTACCACATCCGTGG-2	Acral1	CD8-PDCD1	AM	3.91405	4.22131	0	5.47149	0	14.5561
CCTACCAGTTGCGCAC-2	Acral1	CD8-MT1E	AM	0	3.91	2.64349	3.63562	2.97584	4.93775
CCTAGCTAGATCCTGT-2	Acral1	CD8-MT1E	AM	0	4.19972	0	3.45143	0	6.18716
CCTAGCTCAAACGCGA-2	Acral1	CD8-MT1E	AM	1.69209	6.14358	0	5.47545	0	9.96971
CCTAGCTCATACTACG-2	Acral1	CD8-CCR7	AM	0	0	2.85036	3.42043	2.91916	0.885135
CCTAGCTGTTCCACAA-2	Acral1	CD8-MT1E	AM	4.11069	2.83339	1.46313	7.22269	0	4.41139
CCTATTAGTTGATTCG-2	Acral1	CD8-PDCD1	AM	3.87623	3.89144	0	5.80337	0	14.145
CCTCAGTCAGAGTGTG-2	Acral1	CD8-NR4A1	AM	1.858	4.01572	1.54834	4.11555	0	11.5049
CCTCAGTCAGTACACT-2	Acral1	CD8-NR4A1	AM	0	2.29221	0	6.7264	0	1.12058
CCTCTGAAGCGTGAGT-2	Acral1	CD8-PDCD1	AM	3.62587	5.75793	1.51078	1.81293	0	10.3347
CCTCTGAAGTGCGTGA-2	Acral1	CD8-PDCD1	AM	3.95919	9.86375	4.71338	1.77982	0	14.7435
CCTCTGAGTCGCGGTT-2	Acral1	CD8-MT1E	AM	0	5.8143	1.37701	3.30483	0	6.7792
CCTCTGAGTGAAAGAG-2	Acral1	CD8-PDCD1	AM	7.67858	3.99756	4.61538	3.48129	2.90107	14.966
CCTCTGATCAGCTCTC-2	Acral1	CD8-MT1E	AM	3.29174	4.10378	2.74312	5.03727	0	9.48398
CCTTACGCAAGCGCTC-2	Acral1	CD8-CCR7	AM	1.55831	0.878827	3.89576	0	5.19435	0.811602
CCTTACGGTGATGATA-2	Acral1	CD8-MT1E	AM	0	1.94537	1.4279	3.62659	0	4.48987
CCTTACGTCAGTCCCT-2	Acral1	CD8-PDCD1	AM	2.12723	6.13459	0	5.49982	0	10.0796
CCTTACGTCCGCGCAA-2	Acral1	CD8-PDCD1	AM	1.75727	6.4074	3.09518	3.71422	0	10.0811
CCTTCGAAGCTAAACA-2	Acral1	CD8-PDCD1	AM	3.77504	6.67448	2.8821	5.5043	0	11.828
CCTTCGAAGGATTCGG-2	Acral1	CD8-PDCD1	AM	3.74815	5.81104	1.22939	6.41663	0	13.8077
CCTTTCTAGGCCCGTT-2	Acral1	CD8-MT1E	AM	0	6.52184	2.68938	3.22725	2.68938	10.2776
CCTTTCTAGTGTGAAT-2	Acral1	CD8-MT1E	AM	3.48272	6.55379	1.45113	3.79925	2.90227	9.73015
CCTTTCTTCCGCAAGC-2	Acral1	CD8-NR4A1	AM	1.99431	0.997156	1.66193	1.99431	0	2.97819
CGAACATCACACCGCA-2	Acral1	CD8-LAG3	AM	1.76525	8.2352	1.47104	1.76525	0	10.665
CGAACATGTGCAACGA-2	Acral1	CD8-CCR7	AM	0	1.76277	0	4.98898	2.77166	2.15299
CGAACATTCGTTGCCT-2	Acral1	CD8-PDCD1	AM	1.70895	2.9214	1.42412	3.9787	3.18093	4.87489
CGAATGTAGAGGGATA-2	Acral1	CD8-MT1E	AM	3.92855	4.06073	0	3.84576	0	13.6861
CGAATGTAGGCTAGAC-2	Acral1	CD8-MT1E	AM	5.28331	6.20218	1.46759	1.7611	0	10.2115
CGAATGTAGTCGCCGT-2	Acral1	CD8-PDCD1	AM	0	5.78993	1.43248	4.03703	3.19768	5.68764
CGAATGTAGTTAGCGG-2	Acral1	CD8-MT1E	AM	5.22064	4.0692	5.84265	3.34738	3.12209	4.69615
CGAATGTCACCAGGTC-2	Acral1	CD8-PDCD1	AM	5.69731	4.0646	1.5271	5.69731	0	14.2963
CGAATGTTCGGAATCT-2	Acral1	CD8-NR4A1	AM	0	2.79739	3.10821	0	0	1.02974
CGACCTTTCTTTCCTC-2	Acral1	CD8-MT1E	AM	0	3.17899	1.50835	3.81978	3.01671	4.331
CGAGAAGAGTGAACGC-2	Acral1	CD8-GZMK	AM	5.69274	5.53467	1.38258	1.65909	0	14.6432
CGAGAAGGTCAATGTC-2	Acral1	CD8-PDCD1	AM	1.75262	7.22015	3.08742	3.50524	0	11.1861
CGAGAAGGTTAGTGGG-2	Acral1	CD8-MT1E	AM	3.37535	5.01065	1.4064	1.68768	5.95823	4.68533
CGAGAAGTCAACACCA-2	Acral1	CD8-MT1E	AM	0	4.46993	0	1.74804	0	4.5759
CGAGCACCATAAGACA-2	Acral1	CD8-MT1E	AM	0	3.94436	0	1.69341	3.155	5.24578
CGAGCACGTCTCCACT-2	Acral1	CD8-PDCD1	AM	2.13419	6.24519	1.77849	5.40381	0	11.7174
CGAGCCAAGCTAGTGG-2	Acral1	CD8-MT1E	AM	2.00541	1.84719	0	3.37795	0	1.03107
CGAGCCAAGTCGCCGT-2	Acral1	CD8-GZMK	AM	3.84918	0	3.0412	2.14136	0	1.03715
CGATCGGCACAGACTT-2	Acral1	CD8-PDCD1	AM	0	7.23302	1.53407	4.08139	0	9.37781
CGATCGGGTCTCTCTG-2	Acral1	CD8-MT1E	AM	1.7124	6.97908	0	1.7124	0	10.3145
CGATCGGGTGACGGTA-2	Acral1	CD8-MT1E	AM	3.6843	4.43272	0	2.05886	3.23663	6.05813
CGATGGCAGCCATCGC-2	Acral1	CD8-GZMK	AM	1.76459	0	4.67529	1.96428	0	0.910557
CGATGGCGTCTTGCGG-2	Acral1	CD8-PDCD1	AM	1.85301	7.11888	0	1.85301	0	9.96095
CGATTGACATTACGAC-2	Acral1	CD8-NR4A1	AM	0	1.88537	0	3.97054	0	2.11507
CGATTGAGTTCGAATC-2	Acral1	CD8-CCR7	AM	1.40551	7.11704	2.34251	3.52487	2.34251	9.98021
CGATTGATCACCGGGT-2	Acral1	CD8-MT1E	AM	0	5.14295	1.42093	3.7267	0	6.60905
CGATTGATCTGCCCTA-2	Acral1	CD8-NR4A1	AM	2.06067	4.07997	0	2.37751	0	12.7159
CGCCAAGCAAGTTCTG-2	Acral1	CD8-LAG3	AM	0	5.30716	0	4.27615	0	5.96553
CGCCAAGGTTCCTCCA-2	Acral1	CD8-MT1E	AM	1.85159	7.04455	0	3.70319	0	10.2073
CGCCAAGTCACCCTCA-2	Acral1	CD8-NR4A1	AM	0	0	1.34341	3.74028	0	0.727398
CGCCAAGTCGTTACGA-2	Acral1	CD8-LAG3	AM	0	0	0	5.82133	0	0.830955
CGCGGTATCCAGGGCT-2	Acral1	CD8-NR4A1	AM	0	1.93613	1.61344	2.13596	3.22689	0.974073
CGCGGTATCGTGGACC-2	Acral1	CD8-MT1E	AM	5.016	4.5034	4.18	5.016	6.12423	3.70771
CGCGGTATCTAGCACA-2	Acral1	CD8-PDCD1	AM	3.73525	5.05078	2.72639	4.07073	0	14.5427
CGCGGTATCTCTAAGG-2	Acral1	CD8-NR4A1	AM	0	4.62875	0	4.42093	0	4.26066
CGCGTTTCAAGAGGCT-2	Acral1	CD8-MT1E	AM	1.7131	6.89205	0	4.54159	2.5231	11.0444
CGCTATCGTGTTCTTT-2	Acral1	CD8-PDCD1	AM	2.07256	4.16966	1.46334	1.75601	0	10.6798
CGCTATCGTTAGGGTG-2	Acral1	CD8-MT1E	AM	3.97611	3.03203	0	2.08795	0	9.09311
CGCTGGAAGTCTCGGC-2	Acral1	CD8-MT1E	AM	1.71099	4.7522	1.42582	3.42198	0	9.96638
CGCTGGACACATTAGC-2	Acral1	CD8-MT1E	AM	1.77479	4.06585	0	0	0	6.30884
CGCTGGACACCGCTAG-2	Acral1	CD8-MT1E	AM	0	6.07661	1.44356	1.93191	0	6.37539
CGCTGGACACGAAGCA-2	Acral1	CD8-PDCD1	AM	5.57832	6.7102	0	3.78545	0	11.2499
CGCTGGACACTTACGA-2	Acral1	CD8-PDCD1	AM	1.86525	5.48856	2.44433	5.63061	0	10.0384
CGCTGGACATTCTCAT-2	Acral1	CD8-PDCD1	AM	3.65039	6.9769	3.04199	5.63993	0	14.1273
CGCTGGATCGGAGCAA-2	Acral1	CD8-NR4A1	AM	4.2761	4.15916	0	2.29645	0	11.8853
CGCTTCACACCTATCC-2	Acral1	CD8-NR4A1	AM	0	3.90786	0	6.11155	0	4.78202
CGCTTCACACGGTAGA-2	Acral1	CD8-PDCD1	AM	6.10444	5.16979	1.7427	5.32397	0	13.9042
CGCTTCAGTCACCTAA-2	Acral1	CD8-PDCD1	AM	3.84843	5.37633	1.60351	2.04109	0	10.755
CGGACACAGATCGGGT-2	Acral1	CD8-GZMK	AM	2.10837	2.97987	3.27853	7.35187	0	1.03653
CGGACACAGGTGGGTT-2	Acral1	CD8-CCR7	AM	0	0	4.17108	5.26935	0	0.847642
CGGACACCAAGGTTTC-2	Acral1	CD8-NR4A1	AM	0	3.53934	1.74416	6.27899	3.82149	2.34827
CGGACACGTCGCGAAA-2	Acral1	CD8-PDCD1	AM	1.74329	7.24531	1.83927	3.88589	0	10.2642
CGGACACTCCAAACTG-2	Acral1	CD8-MT1E	AM	0	7.58351	1.40532	5.45832	0	9.86956
CGGACGTAGGCTACGA-2	Acral1	CD8-PDCD1	AM	1.72267	3.76183	0	3.44533	0	3.25307
CGGACGTAGTCCTCCT-2	Acral1	CD8-PDCD1	AM	5.48215	1.99381	1.41193	5.08296	0	4.96585
CGGACGTCAGACGCAA-2	Acral1	CD8-MT1E	AM	7.40433	7.9739	1.45937	3.5025	0	14.2862
CGGACGTGTCTAGGTT-2	Acral1	CD8-MT1E	AM	3.11251	4.27138	2.52531	4.93236	3.12062	2.27352
CGGACTGCAAACCCAT-2	Acral1	CD8-MT1E	AM	0	1.81063	0	5.63163	0	1.40045
CGGACTGCAACTGGCC-2	Acral1	CD8-PDCD1	AM	5.57703	3.98448	2.9874	1.79244	0	14.8747
CGGACTGTCACTTATC-2	Acral1	CD8-CCR7	AM	0	3.87593	2.58395	1.55037	0	2.16815
CGGACTGTCCACGAAT-2	Acral1	CD8-MT1E	AM	3.48754	3.16411	3.29282	2.06031	2.90629	1.01587
CGGAGCTCACGCATCG-2	Acral1	CD8-CCR7	AM	0	0	1.35725	0	3.04698	0.866488
CGGAGCTCAGTAACGG-2	Acral1	CD8-PDCD1	AM	5.60433	3.11876	1.4458	1.73495	0	14.9607
CGGAGCTTCACTCTTA-2	Acral1	CD8-PDCD1	AM	0	3.84402	1.61892	1.74305	0	9.56838
CGGAGTCAGGCCCTCA-2	Acral1	CD8-MT1E	AM	2.05304	6.40408	1.37812	3.94022	2.75623	9.96574
CGGAGTCAGTTGTAGA-2	Acral1	CD8-GZMK	AM	5.26862	5.00454	4.10159	6.47376	0	13.9541
CGGAGTCCACAGACAG-2	Acral1	CD8-PDCD1	AM	7.10843	5.95609	2.87866	1.7272	0	13.8536
CGGAGTCTCCATGAGT-2	Acral1	CD8-PDCD1	AM	5.50565	5.1115	1.47388	1.76866	0	13.8472
CGGCTAGGTATATCCG-2	Acral1	CD8-NR4A1	AM	0	2.99194	0	3.92266	0	2.783
CGGGTCAAGCTAACTC-2	Acral1	CD8-PDCD1	AM	1.7975	5.21585	0	1.7975	2.99584	6.03387
CGGGTCAAGTGGGTTG-2	Acral1	CD8-MT1E	AM	0	5.99309	1.60608	5.29659	0	10.13
CGGGTCACACTTCGAA-2	Acral1	CD8-MT1E	AM	0	3.07841	0	1.77466	0	4.68981
CGGGTCATCCACTGGG-2	Acral1	CD8-MT1E	AM	1.50584	8.55633	3.93062	1.50584	0	10.9535
CGGGTCATCTCCCTGA-2	Acral1	CD8-MT1E	AM	0	5.07297	0	5.06992	0	6.13379
CGGTTAAAGGTGATTA-2	Acral1	CD8-PDCD1	AM	0	4.81139	1.43744	1.72492	0	5.8533
CGGTTAACAATAAGCA-2	Acral1	CD8-MT1E	AM	6.04073	5.05606	1.44668	3.67167	0	14.431
CGGTTAAGTCTCTTTA-2	Acral1	CD8-MT1E	AM	0	0.850457	0	4.11769	0	0.973139
CGGTTAAGTTAGTGGG-2	Acral1	CD8-NR4A1	AM	1.93098	0.965491	0	7.72393	0	1.08196
CGTAGCGAGGACACCA-2	Acral1	CD8-MT1E	AM	1.85407	3.18075	1.54506	3.70814	3.09012	2.39402
CGTAGCGCAACCGCCA-2	Acral1	CD8-CCR7	AM	3.55267	0.938059	0	1.67655	6.11586	0.763931
CGTAGCGGTCACACGC-2	Acral1	CD8-MT1E	AM	0	2.98868	0	3.97018	2.84115	4.68582
CGTAGCGTCGCCCTTA-2	Acral1	CD8-NR4A1	AM	0	3.2869	1.86794	0	0	5.69301
CGTAGGCAGCAGGTCA-2	Acral1	CD8-PDCD1	AM	5.17116	4.07404	2.76201	5.48754	0	14.432
CGTAGGCCAAGCTGAG-2	Acral1	CD8-NR4A1	AM	0	1.2479	0	6.49464	0	4.63616
CGTAGGCCACAAGTAA-2	Acral1	CD8-MT1E	AM	3.4035	4.68601	0	3.4035	0	6.73158
CGTAGGCCACAGACTT-2	Acral1	CD8-MT1E	AM	3.41982	6.16037	0	5.32935	0	6.97077
CGTAGGCCATGCCACG-2	Acral1	CD8-PDCD1	AM	7.22491	4.32757	0	5.34319	0	14.4624
CGTAGGCGTCCTAGCG-2	Acral1	CD8-PDCD1	AM	5.32147	3.43181	2.81118	6.86363	0	1.21169
CGTAGGCTCTGCTTGC-2	Acral1	CD8-CCR7	AM	0	0.849885	2.99928	0	3.36038	0.782879
CGTCACTAGGACTGGT-2	Acral1	CD8-NR4A1	AM	0	1.08529	0	2.37049	0	0.913459
CGTCACTGTGGTCCGT-2	Acral1	CD8-PDCD1	AM	5.32228	6.06114	2.84593	3.61472	0	14.0333
CGTCACTTCTCTGAGA-2	Acral1	CD8-MT1E	AM	3.29489	6.58161	0	5.45821	0	9.75255
CGTCAGGCACATTTCT-2	Acral1	CD8-GZMK	AM	5.03254	3.50099	2.67566	3.2108	0	1.05832
CGTCAGGGTAAGTAGT-2	Acral1	CD8-CCR7	AM	0	0	2.79585	5.83134	3.46144	0.652712
CGTCAGGGTTACGACT-2	Acral1	CD8-NR4A1	AM	0	1.90717	0	1.90717	0	1.29789
CGTCAGGTCACAATGC-2	Acral1	CD8-MT1E	AM	1.70943	5.19317	0	5.04579	0	5.50025
CGTCCATGTTGCTCCT-2	Acral1	CD8-GZMK	AM	6.87262	4.41127	5.39489	3.53631	0	14.1347
CGTCTACAGAGCCCAA-2	Acral1	CD8-LAG3	AM	4.04317	5.31228	0	0	3.03641	9.62419
CGTCTACCAGCGTCCA-2	Acral1	CD8-GZMK	AM	6.63751	8.67362	1.46588	5.34181	0	14.2914
CGTCTACGTAGCGTAG-2	Acral1	CD8-MT1E	AM	1.81209	7.9454	0	3.42472	3.21484	9.93308
CGTCTACTCCACGCAG-2	Acral1	CD8-PDCD1	AM	3.53678	2.75243	1.73747	2.08496	0	13.8954
CGTGAGCTCCTGCCAT-2	Acral1	CD8-PDCD1	AM	1.94367	2.00222	3.23959	1.94367	0	4.58559
CGTGTAAAGTAGCCGA-2	Acral1	CD8-MT1E	AM	0	0.955141	1.42556	1.71067	2.85111	0.800086
CGTGTAATCCCAAGTA-2	Acral1	CD8-PDCD1	AM	1.84258	4.04331	3.23743	2.24222	0	14.0016
CGTGTAATCTGGTTCC-2	Acral1	CD8-MT1E	AM	0	4.25109	0	5.30241	2.94578	2.77833
CGTGTCTCACCTATCC-2	Acral1	CD8-MT1E	AM	0	0.841469	1.40245	3.36588	2.8049	0.981395
CGTTAGAAGCTGCGAA-2	Acral1	CD8-NR4A1	AM	1.95042	3.02554	6.66792	4.10067	0	14.0136
CGTTAGAGTCTCTTTA-2	Acral1	CD8-NR4A1	AM	0	6.31427	0	1.90125	3.50175	10.7067
CGTTAGATCGTGACAT-2	Acral1	CD8-PDCD1	AM	7.4372	7.07053	0	1.70959	2.84932	14.9415
CGTTCTGAGTACACCT-2	Acral1	CD8-GZMK	AM	5.54219	1.87508	2.95864	0	0	13.0892
CGTTCTGCAGCTATTG-2	Acral1	CD8-MT1E	AM	0	1.87843	1.39905	1.87843	2.79809	2.28147
CGTTCTGGTACAGCAG-2	Acral1	CD8-MT1E	AM	3.54185	5.19786	0	3.34229	2.78524	7.16851
CGTTCTGTCGCCTGTT-2	Acral1	CD8-PDCD1	AM	7.08768	3.74376	4.34651	1.67209	0	13.918
CGTTGGGAGCTAACAA-2	Acral1	CD8-MT1E	AM	0	7.15389	0	0	2.85599	6.56867
CGTTGGGCATCTATGG-2	Acral1	CD8-NR4A1	AM	0	0	0	4.30599	0	0.869506
CGTTGGGGTTTGTTTC-2	Acral1	CD8-CCR7	AM	0	0	1.52641	1.8317	0	1.03703
CGTTGGGTCTGTTGAG-2	Acral1	CD8-GZMK	AM	8.88541	4.62537	4.19064	5.22814	0	15.004
CTAACTTAGAATTGTG-2	Acral1	CD8-MT1E	AM	0	6.23587	1.60014	5.36124	0	6.18716
CTAACTTAGACCTAGG-2	Acral1	CD8-MT1E	AM	2.02158	5.08439	3.17454	1.70511	0	7.29916
CTAACTTAGAGCTATA-2	Acral1	CD8-MT1E	AM	1.71272	6.9161	1.42727	1.71272	6.23655	6.43971
CTAACTTCATGCAATC-2	Acral1	CD8-MT1E	AM	3.53345	8.50476	0	1.66695	0	10.7726
CTAACTTCATTCCTGC-2	Acral1	CD8-MT1E	AM	0	7.10736	1.44894	1.73873	0	6.16382
CTAACTTGTATTCTCT-2	Acral1	CD8-MT1E	AM	0	8.12424	0	4.04211	2.84098	10.5621
CTAAGACCATCACCCT-2	Acral1	CD8-NR4A1	AM	2.03759	0	0	4.07519	0	0.897017
CTAAGACCATCTATGG-2	Acral1	CD8-MT1E	AM	1.70713	3.7722	0	3.73073	0	3.7692
CTAAGACCATGGAATA-2	Acral1	CD8-PDCD1	AM	1.90963	4.53322	0	0	0	6.9524
CTAAGACGTACACCGC-2	Acral1	CD8-PDCD1	AM	1.93437	4.13013	0	0	0	4.89811
CTAAGACTCGTACGGC-2	Acral1	CD8-MT1E	AM	1.64307	5.26076	0	5.44506	0	7.08902
CTAATGGAGACACGAC-2	Acral1	CD8-GZMK	AM	3.20214	4.49226	3.05469	3.91763	0	14.2684
CTAATGGCATCTGGTA-2	Acral1	CD8-NR4A1	AM	0	3.02763	0	2.53519	0	1.71254
CTAATGGTCGCACTCT-2	Acral1	CD8-MT1E	AM	3.49928	5.0488	0	0	2.91606	5.80802
CTACACCAGATCCGAG-2	Acral1	CD8-NR4A1	AM	0	6.0287	3.28432	5.61211	3.11784	7.31732
CTACACCAGATCGATA-2	Acral1	CD8-PDCD1	AM	6.04891	3.57729	1.61532	0	2.89789	14.668
CTACACCAGGCCATAG-2	Acral1	CD8-PDCD1	AM	3.3931	6.55863	1.3307	3.59281	0	10.5963
CTACACCGTACAGTTC-2	Acral1	CD8-CCR7	AM	0	0.842797	1.40466	1.68559	5.95128	0.946114
CTACACCGTCCGAAGA-2	Acral1	CD8-NR4A1	AM	0	3.01889	0	4.0918	0	3.68451
CTACACCGTCGTTGTA-2	Acral1	CD8-GZMK	AM	5.00293	5.99396	2.71427	3.57328	2.28586	14.0364
CTACACCGTTCCCGAG-2	Acral1	CD8-GZMK	AM	5.51641	0.756255	2.52085	0	3.04747	0.913281
CTACATTCACCAGTTA-2	Acral1	CD8-PDCD1	AM	0	7.19968	1.46471	5.47263	0	10.1064
CTACATTCAGGAACGT-2	Acral1	CD8-MT1E	AM	1.48653	6.03913	1.40474	5.09134	3.00401	3.40206
CTACATTGTCAGCTAT-2	Acral1	CD8-PDCD1	AM	0	3.04966	0	5.37135	0	4.69996
CTACATTTCCCAGGTG-2	Acral1	CD8-CCR7	AM	0	2.44707	0	0	3.57922	1.92164
CTACATTTCCTGTAGA-2	Acral1	CD8-NR4A1	AM	0	3.89283	0	3.90987	0	5.26525
CTACATTTCGCCAAAT-2	Acral1	CD8-MT1E	AM	0	2.64051	0	3.38762	3.15567	4.61358
CTACCCAAGACTAGGC-2	Acral1	CD8-PDCD1	AM	3.737	3.95373	0	4.37035	0	14.5366
CTACCCACAAGGTTCT-2	Acral1	CD8-NR4A1	AM	1.86622	3.89079	0	1.86622	0	5.06249
CTACCCACATACTCTT-2	Acral1	CD8-MT1E	AM	3.48479	6.00286	0	1.84215	0	9.79627
CTACCCATCAGCTTAG-2	Acral1	CD8-MT1E	AM	3.01677	5.62963	2.51397	3.61483	2.84602	10.4004
CTAGAGTAGGATGCGT-2	Acral1	CD8-MT1E	AM	1.58187	6.35227	0	5.46089	0	10.8207
CTAGAGTGTACTCAAC-2	Acral1	CD8-GZMK	AM	6.57173	5.30317	2.90417	1.54319	2.57198	14.1362
CTAGAGTTCTCAAACG-2	Acral1	CD8-PDCD1	AM	5.34597	5.96221	1.42954	6.06218	0	14.1324
CTAGCCTAGCTTTGGT-2	Acral1	CD8-MT1E	AM	1.69904	5.61326	0	1.81577	4.99948	9.83593
CTAGCCTCAATCAGAA-2	Acral1	CD8-NR4A1	AM	0	1.05105	0	4.2042	0	3.16701
CTAGCCTGTGCACGAA-2	Acral1	CD8-MT1E	AM	3.21886	4.93878	1.34119	3.41831	0	9.5515
CTAGCCTGTGCCTTGG-2	Acral1	CD8-NR4A1	AM	0	5.43347	0	3.90034	0	7.0862
CTAGTGAAGGTACTCT-2	Acral1	CD8-PDCD1	AM	0	5.61337	1.57073	5.88871	0	3.6347
CTAGTGACACCAGTTA-2	Acral1	CD8-NR4A1	AM	1.74596	2.8186	2.90993	6.1539	0	0.969306
CTAGTGACACGGTAAG-2	Acral1	CD8-MT1E	AM	0	6.49855	0	1.69259	0	7.67836
CTAGTGACAGTAAGCG-2	Acral1	CD8-CCR7	AM	0	3.77365	0	3.45721	0	2.39402
CTAGTGACAGTGGAGT-2	Acral1	CD8-NR4A1	AM	0	5.4251	1.80837	2.17004	0	6.18716
CTAGTGACATCAGTCA-2	Acral1	CD8-MT1E	AM	0	5.36864	0	1.638	2.73	6.10129
CTAGTGATCGGAGGTA-2	Acral1	CD8-MT1E	AM	1.81775	3.08467	0	1.81775	3.02958	3.59888
CTCACACAGGTGATTA-2	Acral1	CD8-PDCD1	AM	7.4903	3.09209	1.51887	1.82264	0	14.7062
CTCACACGTCAGTGGA-2	Acral1	CD8-PDCD1	AM	0	5.9856	1.45064	3.88101	0	5.8132
CTCACACGTCTTCAAG-2	Acral1	CD8-MT1E	AM	0	4.90788	1.33768	3.52669	2.67537	5.85085
CTCACACGTGCACGAA-2	Acral1	CD8-LAG3	AM	1.91861	5.87602	1.43248	4.03731	6.25742	2.6318
CTCACACGTGTCGCTG-2	Acral1	CD8-MT1E	AM	0	1.72538	4.5772	2.04188	2.87563	2.79953
CTCACACGTTCGCGAC-2	Acral1	CD8-LAG3	AM	3.68516	5.08145	3.07097	6.12713	0	7.31735
CTCAGAACACTTAAGC-2	Acral1	CD8-MT1E	AM	1.70437	4.366	1.42031	0	0	7.79047
CTCAGAACAGGGATTG-2	Acral1	CD8-NR4A1	AM	2.07294	1.03647	1.72745	2.27283	0	4.70264
CTCATTAAGACTCGGA-2	Acral1	CD8-MT1E	AM	0	1.77077	0	4.05781	3.2841	1.47384
CTCATTAAGTGGAGTC-2	Acral1	CD8-MT1E	AM	1.73601	5.07124	0	3.87132	0	9.66532
CTCATTACAACACCCG-2	Acral1	CD8-PDCD1	AM	2.00089	4.27178	0	4.00192	0	9.10218
CTCATTACATTAACCG-2	Acral1	CD8-PDCD1	AM	0	4.3044	1.47071	6.32727	0	6.98941
CTCATTAGTAATTGGA-2	Acral1	CD8-NR4A1	AM	0	0.981423	3.27141	1.96285	6.54282	0.444119
CTCATTAGTATCACCA-2	Acral1	CD8-PDCD1	AM	1.70895	5.64293	1.42412	1.70895	0	5.53238
CTCATTAGTCGATTGT-2	Acral1	CD8-GZMK	AM	6.95484	2.11728	5.14704	4.63251	0	1.02179
CTCATTAGTCTCTCGT-2	Acral1	CD8-MT1E	AM	0	7.37223	1.4243	0	0	10.5266
CTCATTATCAATAAGG-2	Acral1	CD8-PDCD1	AM	3.90621	5.01903	2.86868	4.10584	0	13.885
CTCATTATCGGTGTTA-2	Acral1	CD8-PDCD1	AM	3.44421	4.70461	2.87017	3.64384	3.20289	7.38824
CTCATTATCTGCGGCA-2	Acral1	CD8-NR4A1	AM	0	3.43257	0	2.07715	0	1.98906
CTCATTATCTTACCGC-2	Acral1	CD8-MT1E	AM	5.19072	3.85872	2.77288	3.32745	0	14.479
CTCCTAGCATCGGGTC-2	Acral1	CD8-MT1E	AM	1.52256	9.32774	1.43485	5.08296	5.40731	10.0558
CTCCTAGTCAGCACAT-2	Acral1	CD8-CCR7	AM	1.60845	2.5708	2.68074	1.92471	5.36149	1.25296
CTCGAAACAGCTGTAT-2	Acral1	CD8-PDCD1	AM	3.6367	3.95319	0	3.6367	3.19694	5.09772
CTCGAGGAGAACAACT-2	Acral1	CD8-MT1E	AM	0	6.93661	0	0	0	10.0177
CTCGAGGAGATATGCA-2	Acral1	CD8-LAG3	AM	1.78803	4.13392	1.65645	1.78803	0	7.40607
CTCGAGGCATGCCTAA-2	Acral1	CD8-MT1E	AM	1.68235	5.08599	0	2.08172	5.60784	5.25395
CTCGAGGGTGCTGTAT-2	Acral1	CD8-NR4A1	AM	0	6.73576	1.47256	3.53415	0	7.09905
CTCGAGGTCTGCGTAA-2	Acral1	CD8-CCR7	AM	3.93631	0	6.95297	0	3.11378	0.680748
CTCGGAGAGGGTCTCC-2	Acral1	CD8-PDCD1	AM	0	5.04802	1.44404	0	0	6.96158
CTCGGAGTCCAAGCCG-2	Acral1	CD8-GZMK	AM	0	4.20034	0	1.75063	8.75314	2.15243
CTCGGGACAGCTGTTA-2	Acral1	CD8-MT1E	AM	1.76317	3.78446	2.93861	3.72601	0	4.23527
CTCGGGATCAGTGCAT-2	Acral1	CD8-NR4A1	AM	0	0	0	0	0	1.00056
CTCGTACGTCCTGCTT-2	Acral1	CD8-MT1E	AM	5.47659	1.75333	0	1.85309	2.75594	1.09035
CTCGTCATCCAACCAA-2	Acral1	CD8-MT1E	AM	1.60299	8.45109	2.67165	4.35503	0	11.2208
CTCTACGAGGAGTAGA-2	Acral1	CD8-PDCD1	AM	5.14012	5.21687	1.59416	0	0	14.6553
CTCTACGCAATCGGTT-2	Acral1	CD8-MT1E	AM	0	3.74839	0	3.44894	3.20684	1.51397
CTCTGGTCAAACTGCT-2	Acral1	CD8-MT1E	AM	1.91639	6.74148	0	0	3.52701	6.51728
CTCTGGTGTGCGCTTG-2	Acral1	CD8-PDCD1	AM	3.49804	5.06238	3.17882	5.44673	0	14.7051
CTGAAACAGAATGTTG-2	Acral1	CD8-PDCD1	AM	2.20105	7.72221	3.00245	1.80147	0	11.9398
CTGAAACAGCTGTTCA-2	Acral1	CD8-MT1E	AM	1.63459	4.70222	2.72432	5.22009	0	5.63982
CTGAAACCACTACAGT-2	Acral1	CD8-PDCD1	AM	1.65534	6.50923	0	0	3.28618	6.16196
CTGAAACTCAGCTTAG-2	Acral1	CD8-MT1E	AM	1.65339	0	4.29974	5.15969	9.59792	0.532858
CTGAAACTCGTAGATC-2	Acral1	CD8-MT1E	AM	0	4.06614	0	0	3.32554	2.07625
CTGAAACTCGTTTGCC-2	Acral1	CD8-NR4A1	AM	0	0.91389	0	6.0827	0	0.640813
CTGAAGTCAGTAAGAT-2	Acral1	CD8-MT1E	AM	3.50225	6.67781	0	1.95079	0	9.9234
CTGAAGTGTAGAGTGC-2	Acral1	CD8-MT1E	AM	3.94306	6.82362	0	3.54368	0	9.95657
CTGAAGTGTCTAGCCG-2	Acral1	CD8-PDCD1	AM	5.0882	7.87536	1.30263	3.32568	0	14.0167
CTGAAGTGTTAGTGGG-2	Acral1	CD8-MT1E	AM	3.52478	5.71887	1.46866	3.52478	0	9.882
CTGATAGAGAAACCGC-2	Acral1	CD8-MT1E	AM	1.63575	5.97944	0	6.7425	3.05875	10.3461
CTGCCTAGTGCAGTAG-2	Acral1	CD8-PDCD1	AM	0	3.50849	0	1.75424	3.25652	2.35028
CTGCCTATCTTTACGT-2	Acral1	CD8-PDCD1	AM	8.11547	4.14234	6.04343	6.9356	0	15.2712
CTGCGGATCTCTGCTG-2	Acral1	CD8-MT1E	AM	0	5.20402	0	3.79376	3.23044	5.20362
CTGCTGTAGACAATAC-2	Acral1	CD8-NR4A1	AM	1.83384	3.86743	0	2.03359	0	2.24272
CTGCTGTAGAGACTTA-2	Acral1	CD8-PDCD1	AM	1.73413	7.49654	3.0566	0	0	10.863
CTGCTGTCAACTGCTA-2	Acral1	CD8-MT1E	AM	3.48152	5.16789	1.45064	1.74076	0	5.74623
CTGCTGTCAGTCACTA-2	Acral1	CD8-MT1E	AM	1.72009	4.40004	0	1.72009	3.39431	2.61495
CTGCTGTTCCGTCATC-2	Acral1	CD8-MT1E	AM	0	7.19832	3.0189	5.13459	0	10.0653
CTGGTCTAGCGTGTCC-2	Acral1	CD8-MT1E	AM	0	5.96438	2.86961	0	0	7.42181
CTGGTCTAGGGCATGT-2	Acral1	CD8-NR4A1	AM	0	0.977966	0	0	0	6.15739
CTGGTCTCATTAGCCA-2	Acral1	CD8-MT1E	AM	0	0	0	1.64264	0	1.00822
CTGGTCTTCGGCGGTT-2	Acral1	CD8-GZMK	AM	6.34998	3.72272	2.39706	6.58331	0	5.31073
CTGGTCTTCGTCACGG-2	Acral1	CD8-GZMK	AM	3.3917	4.20767	1.57954	1.69585	2.82642	5.82751
CTGTGCTCACTTGGAT-2	Acral1	CD8-MT1E	AM	1.98793	7.54903	1.39293	1.67152	0	10.4031
CTGTGCTCATCCGGGT-2	Acral1	CD8-CCR7	AM	0	1.68225	1.56819	2.08162	5.94014	0.842409
CTGTGCTGTAGCGTGA-2	Acral1	CD8-MT1E	AM	1.92478	6.5048	4.47924	5.57472	0	10.6905
CTGTGCTGTGGCGAAT-2	Acral1	CD8-MT1E	AM	1.57433	5.00494	1.31194	1.77371	0	9.73034
CTGTGCTTCCCAAGTA-2	Acral1	CD8-MT1E	AM	1.65049	5.12828	0	3.30097	0	5.74479
CTGTGCTTCTTGAGGT-2	Acral1	CD8-NR4A1	AM	1.96285	5.2391	1.80224	4.55925	0	14.4421
CTGTTTAAGAAGATTC-2	Acral1	CD8-NR4A1	AM	0	0	0	3.96608	3.0412	0.988303
CTGTTTAAGGAGTAGA-2	Acral1	CD8-MT1E	AM	0	4.26686	1.45968	1.75162	0	5.5452
CTGTTTAAGTCAAGCG-2	Acral1	CD8-PDCD1	AM	7.33727	7.82403	2.72459	3.86826	0	14.2459
CTGTTTACAGCTCGCA-2	Acral1	CD8-PDCD1	AM	0	4.72956	2.75993	0	0	6.85125
CTTAACTGTACCTACA-2	Acral1	CD8-MT1E	AM	1.81702	7.4218	0	5.16557	0	9.76087
CTTAACTGTAGCGTAG-2	Acral1	CD8-CCR7	AM	0	0	1.49496	1.91075	0	0.96881
CTTAACTGTATGAATG-2	Acral1	CD8-MT1E	AM	1.66437	0.832183	0	0	3.10653	1.17703
CTTAACTGTCCCTACT-2	Acral1	CD8-PDCD1	AM	1.90345	7.25422	1.41987	3.6073	0	10.9163
CTTACCGCAATAGCAA-2	Acral1	CD8-PDCD1	AM	6.9758	6.03138	4.53642	4.29264	0	14.8428
CTTACCGCATCCGTGG-2	Acral1	CD8-MT1E	AM	1.68304	4.46573	0	1.99946	0	10.0798
CTTACCGGTTATTCTC-2	Acral1	CD8-MT1E	AM	1.68748	6.29067	0	1.68748	2.81246	10.3152
CTTACCGGTTCGTTGA-2	Acral1	CD8-MT1E	AM	2.02845	7.92503	1.42664	0	0	10.2794
CTTACCGTCCAGTAGT-2	Acral1	CD8-MT1E	AM	0	4.84958	1.42502	3.61965	0	6.10306
CTTAGGACAGGAACGT-2	Acral1	CD8-NR4A1	AM	0	3.37982	0	2.042	0	5.43277
CTTAGGACAGTTCCCT-2	Acral1	CD8-MT1E	AM	1.66815	7.78416	0	3.33631	0	10.5013
CTTCTCTAGCATGGCA-2	Acral1	CD8-PDCD1	AM	3.46314	3.89484	0	3.46314	0	13.9024
CTTCTCTCAATGTTGC-2	Acral1	CD8-PDCD1	AM	2.04867	5.98613	3.05329	3.66395	0	11.8827
CTTCTCTGTGAAATCA-2	Acral1	CD8-MT1E	AM	0	7.57399	1.38598	1.86272	3.10454	6.18115
CTTCTCTTCACAGTAC-2	Acral1	CD8-MT1E	AM	1.71034	2.66532	0	1.90996	2.85057	2.8535
CTTCTCTTCCCGGATG-2	Acral1	CD8-MT1E	AM	1.66667	4.88258	2.77778	3.89404	0	9.6932
CTTGGCTCACATCCGG-2	Acral1	CD8-MT1E	AM	1.78648	3.93097	1.65516	3.77267	2.97747	1.08303
CTTGGCTTCTACTTAC-2	Acral1	CD8-MT1E	AM	1.76239	0	2.93732	3.52478	0	0.846319
CTTTGCGAGGTGCTTT-2	Acral1	CD8-MT1E	AM	5.63217	3.9668	1.35336	2.31498	3.81248	5.7588
CTTTGCGGTCATCGGC-2	Acral1	CD8-PDCD1	AM	7.52275	4.62738	6.46658	3.34024	3.37975	14.7854
GAAACTCAGGGAGTAA-2	Acral1	CD8-MT1E	AM	3.56624	8.36712	2.80555	3.36666	0	10.4404
GAAACTCCAATGTAAG-2	Acral1	CD8-CCR7	AM	3.31419	3.41386	2.76182	5.6212	2.5957	0.885697
GAAACTCGTCTAGTCA-2	Acral1	CD8-MT1E	AM	1.66547	5.88682	1.38789	1.66547	3.10837	10.1226
GAAACTCGTCTCTCGT-2	Acral1	CD8-CCR7	AM	0	0.850666	0	4.00167	3.50123	1.76727
GAAACTCTCAGCTCGG-2	Acral1	CD8-MT1E	AM	1.60913	5.62153	1.34094	3.21825	0	10.8398
GAAATGAAGGTTCCTA-2	Acral1	CD8-NR4A1	AM	0	4.28189	0	2.13243	0	5.81068
GAAATGAAGTGGTAGC-2	Acral1	CD8-MT1E	AM	2.01514	4.03035	0	3.63082	0	7.42084
GAAATGACAGACAGGT-2	Acral1	CD8-NR4A1	AM	4.09571	1.02393	0	2.04786	0	1.0599
GAAATGAGTAACGCGA-2	Acral1	CD8-PDCD1	AM	3.00103	7.83951	3.91729	6.51719	0	7.82919
GAAATGATCGCGGATC-2	Acral1	CD8-MT1E	AM	1.65882	5.83658	1.38235	3.63403	0	5.86339
GAACATCAGGCTATCT-2	Acral1	CD8-PDCD1	AM	2.08338	3.83315	0	3.53363	0	5.77198
GAACATCCAAGCCGCT-2	Acral1	CD8-MT1E	AM	0	5.46254	1.48862	1.78634	2.97724	9.95677
GAACATCTCGTGGTCG-2	Acral1	CD8-NR4A1	AM	0	4.6288	0	0	0	10.2705
GAACCTACAGCCTTGG-2	Acral1	CD8-MT1E	AM	0	4.98313	1.83744	4.59115	0	10.0261
GAACCTAGTCTACCTC-2	Acral1	CD8-MT1E	AM	0	5.16116	1.41007	1.69209	2.82015	6.26039
GAACCTATCCTCGCAT-2	Acral1	CD8-PDCD1	AM	7.24579	4.77847	2.85273	3.42328	0	14.2772
GAACGGAAGTGTCTCA-2	Acral1	CD8-MT1E	AM	0	2.94531	1.38205	3.51647	0	4.28525
GAACGGACAACTGCGC-2	Acral1	CD8-CCR7	AM	2.06152	1.74498	4.69537	0	3.43587	0.811556
GAACGGACACCCATTC-2	Acral1	CD8-PDCD1	AM	1.9752	4.00709	2.93099	5.17601	2.76471	10.9208
GAACGGACAGGGCATA-2	Acral1	CD8-PDCD1	AM	3.58545	3.74376	3.32085	0	0	13.9393
GAACGGAGTCGACTGC-2	Acral1	CD8-PDCD1	AM	0	5.068	0	5.40381	0	4.7269
GAACGGAGTGCAACTT-2	Acral1	CD8-NR4A1	AM	3.87987	2.90991	0	1.93994	0	1.1318
GAACGGATCACATAGC-2	Acral1	CD8-MT1E	AM	1.62967	2.74387	0	3.25934	3.0486	4.33959
GAACGGATCCAAGTAC-2	Acral1	CD8-LAG3	AM	1.73885	4.04136	1.44904	3.67736	0	9.80158
GAAGCAGAGTGGAGAA-2	Acral1	CD8-PDCD1	AM	5.20627	6.6638	4.50493	1.73542	2.89237	14.0228
GAAGCAGCAAGACGTG-2	Acral1	CD8-MT1E	AM	5.801	6.8078	3.03747	3.64496	0	14.3217
GAAGCAGCAGAGCCAA-2	Acral1	CD8-PDCD1	AM	3.43707	6.32035	0	1.91816	0	9.79154
GAAGCAGCATATGAGA-2	Acral1	CD8-MT1E	AM	0	4.16562	0	5.7006	2.94513	5.01939
GAAGCAGGTAAAGGAG-2	Acral1	CD8-NR4A1	AM	2.29249	3.29731	0	2.09259	0	11.5293
GAAGCAGGTGCAACTT-2	Acral1	CD8-NR4A1	AM	4.36509	4.64047	0	2.54681	0	9.42451
GAAGCAGTCACATAGC-2	Acral1	CD8-MT1E	AM	1.76175	2.64262	1.46812	3.72317	3.60211	4.2551
GAAGCAGTCATAAAGG-2	Acral1	CD8-MT1E	AM	1.70895	6.02582	4.27237	2.02542	0	7.80063
GAATAAGAGCGCTCCA-2	Acral1	CD8-GZMK	AM	8.49051	3.34233	4.47805	3.71547	0	14.5361
GAATAAGAGGGTCTCC-2	Acral1	CD8-NR4A1	AM	0	0	0	5.82383	3.65231	0.624725
GAATAAGCACTAGTAC-2	Acral1	CD8-MT1E	AM	0	6.85809	0	3.50949	0	10.3368
GAATAAGCATGGGAAC-2	Acral1	CD8-PDCD1	AM	0	6.2309	0	7.2672	0	10.0891
GAATGAAAGACAGAGA-2	Acral1	CD8-PDCD1	AM	3.46991	2.80208	1.4458	5.40451	0	14.2647
GAATGAAGTAACGACG-2	Acral1	CD8-MT1E	AM	0	1.033	1.55519	3.93222	0	1.37402
GAATGAAGTCTGGTCG-2	Acral1	CD8-MT1E	AM	1.80288	3.86395	2.67239	3.40631	3.00479	4.32687
GAATGAATCACCTTAT-2	Acral1	CD8-MT1E	AM	1.81224	6.89857	0	3.54184	3.0204	9.83938
GAATGAATCTGGAGCC-2	Acral1	CD8-MT1E	AM	0	2.07486	0	2.07472	3.79102	0.702362
GACACGCGTTCGCTAA-2	Acral1	CD8-NR4A1	AM	0	5.56223	0	2.28645	0	10.1588
GACACGCGTTCGTTGA-2	Acral1	CD8-PDCD1	AM	1.85133	5.58639	0	1.85133	0	7.28661
GACAGAGAGAGCTATA-2	Acral1	CD8-NR4A1	AM	1.78775	8.66419	1.48979	4.17476	0	10.1967
GACAGAGCAGTGGGAT-2	Acral1	CD8-MT1E	AM	1.63426	6.83136	2.72377	3.46802	2.72377	6.71455
GACAGAGCATGTCGAT-2	Acral1	CD8-NR4A1	AM	0	4.63517	3.42306	2.41514	0	1.36473
GACAGAGGTAAATACG-2	Acral1	CD8-NR4A1	AM	0	3.39334	1.77413	2.12895	0	1.50627
GACAGAGTCGCCCTTA-2	Acral1	CD8-PDCD1	AM	7.90356	2.98181	1.4252	3.93656	0	15.1093
GACAGAGTCTTTAGTC-2	Acral1	CD8-PDCD1	AM	3.84279	7.14992	1.51794	6.38075	0	14.4493
GACCAATCACAAGACG-2	Acral1	CD8-LAG3	AM	0	5.19453	4.28509	5.14211	0	5.35586
GACCAATCACGCATCG-2	Acral1	CD8-PDCD1	AM	3.69445	6.92342	0	2.04699	0	13.524
GACCAATTCCTCGCAT-2	Acral1	CD8-MT1E	AM	3.52737	5.59057	0	1.96337	0	4.63148
GACCTGGAGCCGCCTA-2	Acral1	CD8-NR4A1	AM	0	0	0	6.23647	0	0.790193
GACCTGGCAATTGCTG-2	Acral1	CD8-MT1E	AM	0	2.86061	2.64524	2.05058	2.97759	4.29274
GACGCGTGTAAGGGAA-2	Acral1	CD8-MT1E	AM	0	1.75575	0	1.95543	3.45385	1.90058
GACGCGTTCATGTAGC-2	Acral1	CD8-PDCD1	AM	0	6.14315	1.49598	3.59035	0	9.87326
GACGGCTAGGACACCA-2	Acral1	CD8-MT1E	AM	1.87988	1.22049	1.56657	1.87988	0	4.64658
GACGGCTAGGGAAACA-2	Acral1	CD8-NR4A1	AM	0	2.84675	1.49358	5.77631	0	2.16092
GACGGCTGTGAAATCA-2	Acral1	CD8-NR4A1	AM	0	5.49632	1.68812	0	0	10.3654
GACGGCTGTTGGAGGT-2	Acral1	CD8-MT1E	AM	2.96416	5.11918	2.63609	4.64539	5.87362	1.78618
GACGGCTTCGAACGGA-2	Acral1	CD8-MT1E	AM	0	4.48252	0	1.93922	0	6.08095
GACGTGCAGACTTTCG-2	Acral1	CD8-PDCD1	AM	3.8104	3.22442	1.67089	2.12196	0	14.1509
GACGTGCAGTATTGGA-2	Acral1	CD8-PDCD1	AM	3.73287	7.51082	0	1.7082	0	10.4579
GACGTGCCAGCTGTGC-2	Acral1	CD8-MT1E	AM	1.71666	5.82443	0	5.86571	2.8611	7.8004
GACGTGCGTAAGGGAA-2	Acral1	CD8-MT1E	AM	3.0655	6.42032	2.98402	6.72921	0	7.14768
GACGTGCGTCAGAATA-2	Acral1	CD8-GZMK	AM	7.00683	3.77686	4.32049	3.64474	0	14.6392
GACGTTAGTGTTGAGG-2	Acral1	CD8-PDCD1	AM	0	0.87606	4.71308	5.45603	0	0.625285
GACGTTATCTTTACGT-2	Acral1	CD8-MT1E	AM	1.93273	7.35145	1.61061	0	0	9.86725
GACTAACCAGCAGTTT-2	Acral1	CD8-PDCD1	AM	3.40141	6.39104	0	1.90031	0	10.956
GACTAACCAGCGTTCG-2	Acral1	CD8-MT1E	AM	3.56877	7.98364	1.48699	5.55286	0	9.60926
GACTAACCAGCTGTTA-2	Acral1	CD8-MT1E	AM	0	3.79065	1.66265	5.58611	0	4.72142
GACTACACAACTTGAC-2	Acral1	CD8-NR4A1	AM	0	4.0619	0	2.03095	0	5.70591
GACTACACACTTGGAT-2	Acral1	CD8-MT1E	AM	0	4.19624	0	3.48009	0	5.57303
GACTACAGTTGCCTCT-2	Acral1	CD8-LAG3	AM	0	2.96355	1.59091	1.9091	0	3.16497
GACTGCGAGAGACGAA-2	Acral1	CD8-CCR7	AM	0	0.961524	2.94153	1.60679	2.67798	1.10989
GACTGCGGTCTAACGT-2	Acral1	CD8-NR4A1	AM	2.33398	4.26814	0	4.26814	0	9.88413
GAGCAGAAGATCACGG-2	Acral1	CD8-MT1E	AM	0	8.08049	1.31702	1.58043	0	10.7004
GAGCAGAAGTTCGCAT-2	Acral1	CD8-NR4A1	AM	1.90674	1.90674	1.58895	1.90674	0	1.04368
GAGCAGACACAGTCGC-2	Acral1	CD8-CCR7	AM	1.59865	0	2.66442	3.1973	2.66442	0.599294
GAGCAGACAGACAAGC-2	Acral1	CD8-GZMK	AM	0	1.79852	0	3.59705	3.6635	1.04278
GAGCAGACAGGGTACA-2	Acral1	CD8-NR4A1	AM	0	4.23232	1.7673	0	3.20158	3.68222
GAGCAGACATATGCTG-2	Acral1	CD8-PDCD1	AM	1.68177	4.69441	4.20442	3.36353	0	7.03217
GAGCAGATCATGTCTT-2	Acral1	CD8-MT1E	AM	4.91049	5.38499	1.36403	1.63683	3.5007	5.43095
GAGCAGATCGCATGGC-2	Acral1	CD8-PDCD1	AM	7.55603	2.63992	1.46662	5.67936	0	14.6026
GAGCAGATCTGACCTC-2	Acral1	CD8-GZMK	AM	1.56162	0	2.76883	6.90918	0	0.696723
GAGGTGACACGGCCAT-2	Acral1	CD8-PDCD1	AM	0	3.95587	0	4.05578	0	4.383
GAGGTGACACTATCTT-2	Acral1	CD8-NR4A1	AM	0	3.36455	0	2.10977	0	5.43592
GAGGTGACATTATCTC-2	Acral1	CD8-MT1E	AM	0	4.83164	2.97735	1.587	2.645	4.6972
GAGGTGAGTCCGACGT-2	Acral1	CD8-CCR7	AM	0	0.801162	2.67054	0	3.19762	1.00814
GAGTCCGCAGCTGGCT-2	Acral1	CD8-MT1E	AM	0	5.97181	1.39561	2.5235	2.79123	7.17741
GAGTCCGGTAAGTTCC-2	Acral1	CD8-PDCD1	AM	3.58431	3.74261	2.98692	4.04823	0	14.0505
GAGTCCGGTCTAGCGC-2	Acral1	CD8-PDCD1	AM	3.56604	6.12939	4.63809	3.36646	0	13.8748
GAGTCCGTCCGTAGTA-2	Acral1	CD8-GZMK	AM	1.73838	3.97606	1.83517	5.53166	0	14.3489
GAGTCCGTCTGCTTGC-2	Acral1	CD8-NR4A1	AM	1.81293	4.04237	0	3.8256	3.02156	3.52376
GATCAGTAGAAGGTTT-2	Acral1	CD8-NR4A1	AM	0	0.987647	3.45869	4.6147	0	0.964859
GATCAGTTCAACACGT-2	Acral1	CD8-PDCD1	AM	5.7103	7.13939	2.70993	6.05711	2.70993	14.9572
GATCGATAGCCCAATT-2	Acral1	CD8-NR4A1	AM	2.06618	2.99939	0	2.1831	0	4.94975
GATCGATCACTCTGTC-2	Acral1	CD8-GZMK	AM	1.73897	3.47794	1.44914	3.94177	0	5.80819
GATCGATCATTTCAGG-2	Acral1	CD8-PDCD1	AM	1.74401	6.80328	1.45334	1.74401	0	9.79532
GATCGATTCCTCATTA-2	Acral1	CD8-CCR7	AM	1.65882	0.829412	0	1.85836	0	1.92362
GATCGCGGTACCGTAT-2	Acral1	CD8-MT1E	AM	0	8.04147	0	5.02027	0	10.4488
GATCGCGGTCTCTCGT-2	Acral1	CD8-MT1E	AM	0	5.60872	4.12644	5.26808	5.83446	4.96021
GATCGTAGTTTGTGTG-2	Acral1	CD8-LAG3	AM	3.90613	6.31738	1.54432	4.10601	0	14.4106
GATCGTATCACATGCA-2	Acral1	CD8-PDCD1	AM	7.3468	7.41076	4.47715	3.83159	0	15.0202
GATCGTATCCCAGGTG-2	Acral1	CD8-MT1E	AM	3.4503	4.82901	1.43762	3.64993	3.20797	5.84277
GATCGTATCCGCATAA-2	Acral1	CD8-PDCD1	AM	0	5.43811	0	4.97918	0	6.18716
GATCTAGAGAAGGCCT-2	Acral1	CD8-GZMK	AM	1.94856	6.62051	0	5.56324	0	7.75443
GATCTAGAGACATAAC-2	Acral1	CD8-GZMK	AM	2.96942	4.04321	3.87774	4.85287	3.00097	4.35397
GATCTAGAGACGCTTT-2	Acral1	CD8-NR4A1	AM	0	5.42737	0	0	7.06908	9.94587
GATCTAGAGCCACGCT-2	Acral1	CD8-MT1E	AM	0	4.98848	1.37614	1.85089	3.08482	5.73405
GATCTAGCAGGTGGAT-2	Acral1	CD8-PDCD1	AM	0	6.67936	1.53224	1.83868	0	10.0235
GATCTAGTCCTGTAGA-2	Acral1	CD8-MT1E	AM	1.86493	5.85918	1.38781	0	2.77563	6.88109
GATGAAAAGCCTCGTG-2	Acral1	CD8-MT1E	AM	1.68392	3.82542	1.40327	3.56742	2.80653	6.00938
GATGAAATCGTGACAT-2	Acral1	CD8-PDCD1	AM	3.351	6.8214	0	5.94182	0	10.0363
GATGAAATCTCCTATA-2	Acral1	CD8-MT1E	AM	0	0.836846	4.18423	3.34738	2.78949	1.49036
GATGAGGCAGCTTCGG-2	Acral1	CD8-MT1E	AM	3.86293	2.65977	0	1.77318	0	4.20211
GATGAGGTCCAGTAGT-2	Acral1	CD8-NR4A1	AM	1.95568	0.977839	0	7.82272	0	2.9655
GATGAGGTCTGGTTCC-2	Acral1	CD8-MT1E	AM	0	5.06607	3.04029	0	3.40143	2.01297
GATGCTAAGACCACGA-2	Acral1	CD8-LAG3	AM	4.02553	6.06269	1.54535	4.10838	0	14.3525
GATGCTACAACTGGCC-2	Acral1	CD8-CCR7	AM	3.01905	2.02788	3.87702	0	2.77855	1.00438
GATGCTACACAGAGGT-2	Acral1	CD8-MT1E	AM	0	5.13979	0	3.595	0	6.49943
GATGCTACATTGGTAC-2	Acral1	CD8-GZMK	AM	1.92982	5.90673	1.44182	2.0467	0	14.0385
GATGCTAGTCGAGTTT-2	Acral1	CD8-PDCD1	AM	0	3.80237	0	5.55373	0	6.20377
GATGCTAGTCTTCTCG-2	Acral1	CD8-MT1E	AM	5.40769	5.12038	0	5.96855	0	10.4696
GATTCAGAGGGTGTTG-2	Acral1	CD8-CCR7	AM	0	6.01192	2.60969	5.52952	0	3.95179
GATTCAGGTCGCTTCT-2	Acral1	CD8-GZMK	AM	7.75147	2.99947	1.43509	0	2.87017	14.4418
GATTCAGGTGGTCTCG-2	Acral1	CD8-MT1E	AM	4.15595	3.99763	0	1.81979	0	1.38627
GCAAACTAGTCTCGGC-2	Acral1	CD8-MT1E	AM	0	4.1179	1.59091	5.12845	0	4.96997
GCAAACTTCCGGCACA-2	Acral1	CD8-MT1E	AM	0	7.14701	0	5.65532	0	10.3435
GCAATCACAATGACCT-2	Acral1	CD8-NR4A1	AM	0	0	1.61681	0	0	1.03703
GCACATAGTACCGTAT-2	Acral1	CD8-NR4A1	AM	1.75324	7.32306	1.46104	1.95291	6.37173	10.2384
GCACATAGTCGGCATC-2	Acral1	CD8-NR4A1	AM	0	3.0901	0	2.31025	3.32241	5.69341
GCACATAGTGACCAAG-2	Acral1	CD8-GZMK	AM	3.36778	2.05687	4.07805	4.57764	3.541	3.52305
GCACTCTCACATTAGC-2	Acral1	CD8-NR4A1	AM	0	3.90599	0	4.0227	2.92207	2.2954
GCACTCTGTGTGAAAT-2	Acral1	CD8-GZMK	AM	3.73096	0	3.10914	5.59645	3.10914	0.672707
GCACTCTTCGTCACGG-2	Acral1	CD8-PDCD1	AM	5.49288	5.02611	2.98257	3.66201	0	14.6288
GCAGCCAAGACGACGT-2	Acral1	CD8-MT1E	AM	1.68668	1.8449	0	5.65932	0	4.36513
GCAGCCAAGTCAATAG-2	Acral1	CD8-MT1E	AM	0	5.85122	0	2.04768	0	5.75344
GCAGTTACACGCGAAA-2	Acral1	CD8-GZMK	AM	0	5.3177	0	5.06722	0	9.74371
GCAGTTAGTACGCTGC-2	Acral1	CD8-MT1E	AM	0	4.01352	1.3984	3.67259	5.92623	2.05922
GCAGTTAGTAGAAGGA-2	Acral1	CD8-MT1E	AM	1.7803	5.57185	2.96717	1.5809	2.63484	10.435
GCAGTTAGTATAGTAG-2	Acral1	CD8-MT1E	AM	1.7318	3.97986	0	1.93145	0	9.51156
GCAGTTATCGATAGAA-2	Acral1	CD8-PDCD1	AM	1.78292	5.64203	2.6392	3.16704	0	3.46554
GCATACAAGCATCATC-2	Acral1	CD8-MT1E	AM	4.6823	4.63379	1.24531	1.49437	0	6.97932
GCATACAAGCGAGAAA-2	Acral1	CD8-CCR7	AM	1.52419	0.762094	2.54031	0	3.067	0.826014
GCATACACACGTGAGA-2	Acral1	CD8-MT1E	AM	3.53652	6.79284	0	3.53652	0	9.86492
GCATACAGTGAGGGAG-2	Acral1	CD8-GZMK	AM	4.11436	4.02968	4.24813	3.7979	0	14.7819
GCATGATCAACTGCGC-2	Acral1	CD8-PDCD1	AM	1.64961	4.64004	1.37468	3.76285	3.27662	2.32953
GCATGATCATTGAGCT-2	Acral1	CD8-NR4A1	AM	6.35701	7.76197	5.56102	5.28377	0	13.9322
GCATGATGTACCCAAT-2	Acral1	CD8-NR4A1	AM	0	1.96797	1.55673	4.25278	9.3404	0.518989
GCATGATTCACGATGT-2	Acral1	CD8-MT1E	AM	0	4.74384	0	5.25458	0	6.83179
GCATGCGAGCTGGAAC-2	Acral1	CD8-PDCD1	AM	1.91028	4.93414	0	3.73781	2.85111	6.04083
GCATGCGCACGCGAAA-2	Acral1	CD8-CCR7	AM	3.47067	1.0981	2.89222	1.63558	3.05848	0.763749
GCATGCGGTAGCACGA-2	Acral1	CD8-GZMK	AM	5.5104	5.16945	1.33203	3.71254	0	14.3215
GCATGCGGTATGAATG-2	Acral1	CD8-NR4A1	AM	0	0	0	0	0	1.03703
GCATGCGTCCGCGGTA-2	Acral1	CD8-PDCD1	AM	5.67191	7.72085	1.40915	3.6984	0	14.4577
GCATGCGTCGAGAACG-2	Acral1	CD8-PDCD1	AM	1.5807	4.25084	3.95175	6.83838	0	4.48186
GCATGTAAGCACCGCT-2	Acral1	CD8-MT1E	AM	0	6.2945	1.39585	3.35004	0	10.039
GCATGTAAGGTGCACA-2	Acral1	CD8-MT1E	AM	1.65587	0.827935	1.37989	3.77538	0	1.37774
GCATGTAAGGTGCTTT-2	Acral1	CD8-MT1E	AM	3.34023	7.53859	1.77816	3.34023	0	10.2696
GCATGTAAGTTTGCGT-2	Acral1	CD8-CCR7	AM	0	0	0	4.08563	6.28172	0.754213
GCATGTAGTAAGTAGT-2	Acral1	CD8-NR4A1	AM	1.82924	0.914621	0	2.02899	3.57649	1.05159
GCATGTAGTCTGATCA-2	Acral1	CD8-PDCD1	AM	4.33142	2.90909	4.75106	5.70127	0	14.1601
GCCAAATAGAGTAATC-2	Acral1	CD8-MT1E	AM	3.53382	5.93905	4.16783	1.98353	2.77855	6.90758
GCCAAATCAGCCTATA-2	Acral1	CD8-NR4A1	AM	0	2.0638	0	1.96388	3.27314	0.780987
GCCAAATGTACACCGC-2	Acral1	CD8-MT1E	AM	3.74499	5.69317	2.78822	0	0	11.1499
GCCAAATTCACTCCTG-2	Acral1	CD8-GZMK	AM	1.86845	0	1.85801	5.40581	0	0.651031
GCCTCTAAGTCTCAAC-2	Acral1	CD8-MT1E	AM	3.55134	1.73437	7.42756	5.12762	2.95945	3.5762
GCCTCTACACCACCAG-2	Acral1	CD8-MT1E	AM	3.50374	5.09578	1.45989	1.75187	0	5.59154
GCCTCTAGTAGAAAGG-2	Acral1	CD8-MT1E	AM	0	5.12248	1.46313	1.75575	0	5.2973
GCCTCTAGTCATCGGC-2	Acral1	CD8-MT1E	AM	1.60762	5.80251	1.50589	3.21524	3.20646	6.17578
GCCTCTATCATGTCCC-2	Acral1	CD8-MT1E	AM	0	0	2.96683	1.7801	3.49448	0.752144
GCGACCAAGAACTGTA-2	Acral1	CD8-GZMK	AM	7.03175	3.1165	2.63199	5.65266	0	14.5017
GCGACCAAGGGAGTAA-2	Acral1	CD8-CCR7	AM	3.4678	0.767217	1.27869	3.06887	3.08413	0.996514
GCGAGAAAGAGTGACC-2	Acral1	CD8-NR4A1	AM	0	6.04433	0	7.61436	0	4.96226
GCGAGAAAGTGTTGAA-2	Acral1	CD8-MT1E	AM	2.03659	5.22201	1.43341	3.44018	3.19953	5.21932
GCGAGAACATACTACG-2	Acral1	CD8-MT1E	AM	3.61128	5.23034	0	2.26958	0	14.2348
GCGAGAAGTGCTAGCC-2	Acral1	CD8-MT1E	AM	1.67905	4.02148	3.0621	3.3581	0	5.49606
GCGAGAAGTGTGTGCC-2	Acral1	CD8-MT1E	AM	0	3.84595	0	5.4317	0	2.63566
GCGAGAAGTTATGTGC-2	Acral1	CD8-MT1E	AM	6.24407	4.58317	5.53578	1.66045	4.8712	1.08445
GCGCAACCAGTAACGG-2	Acral1	CD8-MT1E	AM	1.69719	1.69719	1.58065	1.69719	0	1.23811
GCGCAACGTTAGTGGG-2	Acral1	CD8-CCR7	AM	1.50685	1.76443	2.51141	3.72925	0	2.34641
GCGCAACGTTGTGGAG-2	Acral1	CD8-MT1E	AM	1.7111	4.04421	1.42591	3.62181	0	5.74863
GCGCAGTCACCTATCC-2	Acral1	CD8-NR4A1	AM	1.96967	3.15434	0	0	0	5.66098
GCGCAGTCATTGGCGC-2	Acral1	CD8-NR4A1	AM	2.03559	1.01779	0	2.03559	0	3.59341
GCGCAGTTCAACACAC-2	Acral1	CD8-GZMK	AM	6.45169	4.82981	4.08779	3.55855	0	14.5493
GCGCAGTTCGCCTGTT-2	Acral1	CD8-PDCD1	AM	1.68629	5.37029	1.40524	0	0	9.75558
GCGCCAACACCGCTAG-2	Acral1	CD8-MT1E	AM	0	5.77406	1.42128	5.51583	0	9.69722
GCGCCAACAGACGCAA-2	Acral1	CD8-CCR7	AM	0	4.85805	2.65622	1.99287	5.64482	4.27757
GCGCCAACATTCGACA-2	Acral1	CD8-NR4A1	AM	0	3.7123	0	5.95767	0	1.39471
GCGCCAAGTTCAGTAC-2	Acral1	CD8-MT1E	AM	0	2.46844	1.26056	3.22458	2.52112	4.15054
GCGCGATAGACTAGAT-2	Acral1	CD8-GZMK	AM	3.62341	1.00572	1.50975	2.01143	3.35239	2.31765
GCGCGATAGATCCCAT-2	Acral1	CD8-GZMK	AM	5.59608	4.49332	1.33787	6.82067	0	14.1817
GCGCGATAGCGAGAAA-2	Acral1	CD8-NR4A1	AM	0	1.22108	0	8.44053	0	1.86366
GCGCGATAGCGTGAAC-2	Acral1	CD8-GZMK	AM	2.58937	3.14434	3.23672	0	0	2.60169
GCGCGATTCAACACGT-2	Acral1	CD8-PDCD1	AM	1.76078	5.93993	0	4.68428	0	9.56158
GCGGGTTAGATTACCC-2	Acral1	CD8-MT1E	AM	1.66222	5.33735	3.65781	4.58847	2.96485	1.12084
GCGGGTTCACTTGGAT-2	Acral1	CD8-PDCD1	AM	2.15742	3.0949	1.46492	5.87291	0	14.0618
GCGGGTTCATCGGTTA-2	Acral1	CD8-MT1E	AM	1.53748	5.58841	1.54461	3.47356	0	5.41921
GCGGGTTTCACCGTAA-2	Acral1	CD8-NR4A1	AM	0	0.971533	0	1.94307	0	0.777047
GCTCCTACACTTAACG-2	Acral1	CD8-CCR7	AM	1.76688	1.56751	2.61252	3.33439	2.61252	1.16859
GCTCCTACACTTAAGC-2	Acral1	CD8-MT1E	AM	1.48291	5.44575	1.23575	1.68206	4.94302	4.82083
GCTCCTAGTTGTCTTT-2	Acral1	CD8-MT1E	AM	0	0.822817	1.37136	3.29127	0	2.01161
GCTCTGTAGCCGCCTA-2	Acral1	CD8-MT1E	AM	0	2.87679	0	3.55806	2.79874	3.22112
GCTCTGTGTCTACCTC-2	Acral1	CD8-GZMK	AM	1.88627	4.01165	1.40557	4.00624	0	5.83695
GCTCTGTTCATGGTCA-2	Acral1	CD8-NR4A1	AM	0	0	1.81511	0	0	0.867014
GCTCTGTTCATGTCTT-2	Acral1	CD8-MT1E	AM	0	6.89286	1.57156	3.68901	0	7.83688
GCTCTGTTCCGTTGTC-2	Acral1	CD8-MT1E	AM	0	6.1342	1.38507	1.46299	2.77014	4.75397
GCTCTGTTCTCGATGA-2	Acral1	CD8-MT1E	AM	3.7586	1.098	0	6.03747	0	4.35691
GCTGCAGAGCGAGAAA-2	Acral1	CD8-NR4A1	AM	1.96993	0	0	6.22658	0	0.759102
GCTGCAGAGGGTCGAT-2	Acral1	CD8-PDCD1	AM	5.79281	4.97469	3.16275	2.26172	0	15.0135
GCTGCGAGTTGTCTTT-2	Acral1	CD8-MT1E	AM	3.28533	7.27017	1.45194	3.74862	0	9.8539
GCTGCTTAGCGATCCC-2	Acral1	CD8-MT1E	AM	3.25707	7.81464	1.35711	1.62853	2.71422	10.5076
GCTGCTTAGTGTACGG-2	Acral1	CD8-CCR7	AM	0	0	1.40082	3.36197	5.93591	0.516771
GCTGCTTCAGCATACT-2	Acral1	CD8-MT1E	AM	1.75001	4.77444	0	0	2.91668	6.48698
GCTGCTTCAGCTTAAC-2	Acral1	CD8-MT1E	AM	3.95186	6.33425	0	5.4317	2.90669	10.0434
GCTGCTTCATGGATGG-2	Acral1	CD8-CCR7	AM	1.59575	0.797875	1.32979	3.1915	0	2.55898
GCTGCTTTCATAACCG-2	Acral1	CD8-PDCD1	AM	3.62419	7.75567	0	5.45335	0	10.95
GCTGCTTTCTACGAGT-2	Acral1	CD8-MT1E	AM	0	5.29248	0	1.7422	0	10.6454
GCTGGGTAGAGGGCTT-2	Acral1	CD8-MT1E	AM	3.43244	6.09653	1.59653	2.03271	0	9.03451
GCTGGGTCAACGATGG-2	Acral1	CD8-MT1E	AM	1.70852	4.48012	0	1.70852	2.84753	6.10984
GCTGGGTCAATCGGTT-2	Acral1	CD8-MT1E	AM	0	0.818083	0	3.27233	3.05945	1.39957
GCTGGGTCAATGGTCT-2	Acral1	CD8-PDCD1	AM	0	6.22078	0	1.81541	0	9.68688
GCTGGGTGTACGACCC-2	Acral1	CD8-MT1E	AM	1.64814	5.08034	4.12034	3.29627	2.74689	7.09357
GCTGGGTTCGGATGTT-2	Acral1	CD8-MT1E	AM	0	5.03744	1.40163	1.68196	0	5.94374
GCTTCCACATGCTAGT-2	Acral1	CD8-MT1E	AM	1.70809	2.72037	1.42341	5.32388	2.84682	4.29595
GCTTCCAGTACTCGCG-2	Acral1	CD8-MT1E	AM	1.7642	7.10748	0	3.52841	0	6.18716
GCTTCCATCGGCATCG-2	Acral1	CD8-MT1E	AM	0	2.52119	1.40066	3.36159	0	4.73505
GCTTGAACAATGGAGC-2	Acral1	CD8-PDCD1	AM	0	4.15031	1.63646	2.22795	0	3.89467
GCTTGAAGTAGCTCCG-2	Acral1	CD8-NR4A1	AM	3.71625	5.77422	3.09688	5.87405	0	7.11125
GGAAAGCAGCCGTCGT-2	Acral1	CD8-MT1E	AM	1.76008	4.97487	1.46673	0	0	7.35233
GGAAAGCGTCAGGACA-2	Acral1	CD8-PDCD1	AM	1.80911	0.904556	1.67403	5.42733	0	0.908161
GGAAAGCGTCTAGTCA-2	Acral1	CD8-CCR7	AM	0	1.69904	1.5822	1.69904	5.99615	0.706181
GGAAAGCGTTAGGGTG-2	Acral1	CD8-PDCD1	AM	3.65459	1.82729	0	1.82729	3.04549	0.801189
GGAACTTTCACGCATA-2	Acral1	CD8-MT1E	AM	1.64961	5.38018	0	6.79798	0	4.81774
GGAATAAAGCGCCTCA-2	Acral1	CD8-PDCD1	AM	6.00496	5.12488	1.49215	1.79058	0	15.0576
GGAATAACACCCTATC-2	Acral1	CD8-MT1E	AM	0	5.00465	0	3.84837	0	6.08227
GGAATAAGTAAATACG-2	Acral1	CD8-PDCD1	AM	5.78723	3.61701	2.88229	2.04589	0	4.63922
GGACAAGAGAGTACCG-2	Acral1	CD8-PDCD1	AM	5.25458	4.87007	1.40417	5.37144	0	14.9107
GGACAAGAGCCTTGAT-2	Acral1	CD8-MT1E	AM	3.86908	6.78928	0	3.3531	3.32161	9.77507
GGACAAGAGGTAAACT-2	Acral1	CD8-LAG3	AM	6.00266	3.07499	1.52396	6.76357	0	15.0163
GGACAAGTCAACGAAA-2	Acral1	CD8-NR4A1	AM	1.92005	0.960027	0	2.31978	0	0.539331
GGACAAGTCATAACCG-2	Acral1	CD8-MT1E	AM	1.75588	5.20574	1.46323	5.26764	2.92647	5.59235
GGACAAGTCCTTAATC-2	Acral1	CD8-MT1E	AM	1.70938	0.854688	1.42448	0	0	1.29001
GGACAAGTCCTTGCCA-2	Acral1	CD8-NR4A1	AM	0	0.984039	0	2.5678	3.28013	0.595123
GGACAAGTCTAACTCT-2	Acral1	CD8-PDCD1	AM	2.03139	6.04	0	3.62943	0	8.67303
GGACAGAAGCCGCCTA-2	Acral1	CD8-NR4A1	AM	2.17271	1.08636	1.81059	2.17271	0	6.60699
GGACAGATCCGCGCAA-2	Acral1	CD8-PDCD1	AM	5.39262	3.46198	2.88499	3.66163	0	13.9856
GGACATTAGGTGATAT-2	Acral1	CD8-PDCD1	AM	0	4.85035	0	1.7005	6.001	4.68323
GGACATTGTCAAACTC-2	Acral1	CD8-MT1E	AM	1.76381	1.04019	3.10609	5.955	3.27249	3.13017
GGACATTGTTCAACCA-2	Acral1	CD8-PDCD1	AM	0	4.86034	1.43425	1.7211	0	6.06199
GGACGTCAGGTTCCTA-2	Acral1	CD8-MT1E	AM	3.63052	5.20433	0	1.91507	2.85908	7.78951
GGACGTCCAGTTTACG-2	Acral1	CD8-CCR7	AM	1.79867	6.65337	0	0	0	9.02091
GGACGTCGTGATGATA-2	Acral1	CD8-PDCD1	AM	3.76192	4.99282	1.56738	0	0	13.8054
GGAGCAACATGGTCTA-2	Acral1	CD8-GZMK	AM	5.628	6.59896	2.61855	3.34164	0	13.9126
GGAGCAATCTTATCTG-2	Acral1	CD8-NR4A1	AM	1.72823	4.34799	1.44019	5.38432	0	5.90542
GGATGTTAGTAGGCCA-2	Acral1	CD8-MT1E	AM	1.74927	1.8491	1.45772	1.74927	5.8309	1.0409
GGATGTTCACTTACGA-2	Acral1	CD8-NR4A1	AM	0	6.08172	1.76581	6.67025	0	4.17728
GGATGTTCATCCCATC-2	Acral1	CD8-GZMK	AM	2.92728	3.51006	5.07402	2.72856	5.31816	0.869975
GGATGTTTCTGCTGCT-2	Acral1	CD8-NR4A1	AM	0	2.11368	0	0	0	3.14039
GGATTACAGCCAGTTT-2	Acral1	CD8-PDCD1	AM	0	8.48576	1.59617	3.43156	0	10.1775
GGATTACGTAATAGCA-2	Acral1	CD8-MT1E	AM	0	4.25611	0	1.96967	0	10.1296
GGCAATTAGCTACCGC-2	Acral1	CD8-MT1E	AM	2.01811	4.16378	3.00241	3.40329	0	5.89022
GGCAATTCACTTAAGC-2	Acral1	CD8-MT1E	AM	1.66612	4.79645	0	1.66612	2.77686	4.64603
GGCAATTGTAGCCTCG-2	Acral1	CD8-MT1E	AM	1.96021	2.24568	2.4952	2.99424	3.02173	1.02549
GGCAATTTCATCTGTT-2	Acral1	CD8-MT1E	AM	1.94397	5.98151	2.7411	3.48897	2.575	6.72876
GGCCGATAGATCCCAT-2	Acral1	CD8-NR4A1	AM	0	2.12152	2.01782	0	0	1.07915
GGCCGATAGCTGCAAG-2	Acral1	CD8-PDCD1	AM	0	2.21655	0	2.05813	0	4.54975
GGCCGATCAGGACGTA-2	Acral1	CD8-MT1E	AM	1.68738	3.99084	1.40615	6.74951	2.8123	5.13597
GGCGACTCAATGGACG-2	Acral1	CD8-MT1E	AM	3.35119	5.84839	0	3.55075	0	9.85607
GGCGACTCATCTGGTA-2	Acral1	CD8-PDCD1	AM	3.99915	6.08649	3.23523	2.20531	0	15.4042
GGCGACTGTCAGATAA-2	Acral1	CD8-MT1E	AM	3.38075	7.19294	0	7.36047	2.81729	9.75499
GGCGACTGTGCAACGA-2	Acral1	CD8-NR4A1	AM	0	3.78882	0	3.83024	0	3.1363
GGCGACTGTTAGATGA-2	Acral1	CD8-NR4A1	AM	0	1.99373	0	1.99373	0	5.04856
GGCGTGTCAACACCCG-2	Acral1	CD8-PDCD1	AM	1.89178	4.34751	3.15297	3.98335	0	14.3449
GGCGTGTCACATTAGC-2	Acral1	CD8-GZMK	AM	7.37222	2.88753	0	4.02711	0	14.2843
GGCGTGTGTCCGACGT-2	Acral1	CD8-PDCD1	AM	3.84853	3.28523	6.41422	3.84853	3.04066	1.33668
GGCTCGAAGAAACGCC-2	Acral1	CD8-MT1E	AM	0	5.35481	1.34565	3.22956	3.21843	5.75014
GGCTCGAAGTGGTCCC-2	Acral1	CD8-MT1E	AM	1.94745	6.35924	0	1.74779	0	10.22
GGCTCGAGTCATATCG-2	Acral1	CD8-MT1E	AM	1.6262	4.84495	1.35516	3.25239	3.2375	5.6798
GGCTCGATCAACACCA-2	Acral1	CD8-MT1E	AM	3.70841	6.20118	0	0	0	9.00509
GGCTCGATCACGATGT-2	Acral1	CD8-CCR7	AM	0	0	1.40229	3.82919	2.80457	1.01932
GGCTCGATCACTCTTA-2	Acral1	CD8-MT1E	AM	1.96808	2.91608	1.70917	6.80638	0	7.24179
GGCTCGATCGGATGTT-2	Acral1	CD8-PDCD1	AM	5.53819	8.29393	4.44885	3.34814	0	14.9697
GGCTGGTCAAAGTGCG-2	Acral1	CD8-MT1E	AM	1.76629	4.89587	2.94382	1.76629	0	7.31519
GGCTGGTGTTATCGGT-2	Acral1	CD8-NR4A1	AM	0	5.18131	1.50785	5.42825	0	9.40444
GGGAATGCACACTGCG-2	Acral1	CD8-PDCD1	AM	3.35195	7.95138	2.79329	3.81564	0	12.0839
GGGAATGGTTGTTTGG-2	Acral1	CD8-NR4A1	AM	3.85693	7.23136	0	0	0	11.0473
GGGACCTCAAGCCATT-2	Acral1	CD8-PDCD1	AM	3.77945	7.46706	3.14954	5.88612	0	14.5087
GGGACCTGTCATCCCT-2	Acral1	CD8-MT1E	AM	3.43818	7.35502	1.43258	7.07599	0	9.91091
GGGACCTGTTGGGACA-2	Acral1	CD8-NR4A1	AM	1.91694	0.958472	1.59745	4.0337	0	0.989817
GGGACCTTCACGAAGG-2	Acral1	CD8-MT1E	AM	7.4797	3.0441	3.4201	3.64003	3.3945	1.20639
GGGAGATAGCGGATCA-2	Acral1	CD8-MT1E	AM	0	7.1406	1.42261	3.41426	0	9.96939
GGGAGATCAGGCTGAA-2	Acral1	CD8-PDCD1	AM	0	5.02223	0	1.91606	0	6.96794
GGGAGATTCCGAATGT-2	Acral1	CD8-NR4A1	AM	0	4.25313	1.49804	3.79501	0	4.8614
GGGAGATTCCTAAGTG-2	Acral1	CD8-PDCD1	AM	3.4058	5.68321	4.42359	3.72227	0	11.0786
GGGAGATTCGTAGGAG-2	Acral1	CD8-PDCD1	AM	5.37332	7.52985	0	4.77477	0	11.3601
GGGAGATTCTCGCTTG-2	Acral1	CD8-MT1E	AM	4.71141	3.4984	3.92618	4.71141	2.94974	4.52917
GGGATGAAGGAGTTTA-2	Acral1	CD8-MT1E	AM	1.74915	8.32892	1.45762	0	0	9.62102
GGGATGAGTCCAAGTT-2	Acral1	CD8-GZMK	AM	3.48863	6.10391	3.8268	6.572	0	13.6167
GGGATGAGTGAAATCA-2	Acral1	CD8-GZMK	AM	5.57131	5.52475	2.8085	1.88468	2.8085	13.863
GGGCACTAGTCGATAA-2	Acral1	CD8-MT1E	AM	5.62249	2.76977	2.90167	0	0	1.19279
GGGCACTCAATGGTCT-2	Acral1	CD8-MT1E	AM	0	4.70082	0	3.42762	2.85635	5.33211
GGGCACTCAGCTATTG-2	Acral1	CD8-MT1E	AM	0	5.25078	3.028	0	0	5.20623
GGGCACTCAGTTAACC-2	Acral1	CD8-PDCD1	AM	1.72754	5.44032	1.43962	3.65472	0	9.75059
GGGCATCGTTATTCTC-2	Acral1	CD8-PDCD1	AM	0	6.15696	1.4335	3.64003	0	9.79533
GGGCATCTCAGCAACT-2	Acral1	CD8-CCR7	AM	0	1.6097	2.35086	3.01995	2.35086	1.92176
GGGCATCTCAGGTAAA-2	Acral1	CD8-MT1E	AM	3.55343	6.10468	0	1.67693	0	7.77859
GGGCATCTCGCTAGCG-2	Acral1	CD8-GZMK	AM	1.8766	0.838514	0	3.35406	0	0.720903
GGGTCTGAGCACCGTC-2	Acral1	CD8-NR4A1	AM	0	4.49448	0	3.59559	0	2.92334
GGGTCTGAGCGTCAAG-2	Acral1	CD8-MT1E	AM	0	4.38493	2.98816	1.6931	0	7.14689
GGGTTGCAGATCTGAA-2	Acral1	CD8-GZMK	AM	5.0735	4.73602	2.70779	3.24935	0	13.2755
GGGTTGCCAACACCTA-2	Acral1	CD8-MT1E	AM	3.77114	4.81393	1.57131	5.25755	0	7.44233
GGGTTGCTCCCAAGAT-2	Acral1	CD8-MT1E	AM	1.73018	0	3.05001	1.73018	0	0.914411
GGTGAAGCAGATCGGA-2	Acral1	CD8-MT1E	AM	3.50878	8.27099	2.92399	1.971	2.75771	10.6955
GGTGAAGTCATCATTC-2	Acral1	CD8-PDCD1	AM	3.55439	6.04766	1.66152	0	0	10.1458
GGTGCGTAGCGTTTAC-2	Acral1	CD8-MT1E	AM	0	2.02583	0	3.45257	0	4.9876
GGTGCGTCAGCCTATA-2	Acral1	CD8-MT1E	AM	1.88517	4.07003	0	1.88517	0	2.56766
GGTGTTACAACACGCC-2	Acral1	CD8-PDCD1	AM	3.56978	4.28906	1.57057	2.24585	0	13.9944
GGTGTTAGTCTAGAGG-2	Acral1	CD8-CCR7	AM	2.17677	0	4.44307	1.77723	3.62795	0.786899
GGTGTTAGTGTATGGG-2	Acral1	CD8-MT1E	AM	1.68937	6.02172	1.57413	1.68937	2.81562	7.78611
GGTGTTATCCGTTGTC-2	Acral1	CD8-NR4A1	AM	0	0	0	4.01457	3.17897	0.593559
GTAACTGGTTGATTCG-2	Acral1	CD8-MT1E	AM	3.33936	6.62071	2.45057	4.61014	2.45057	9.71413
GTACGTAAGCGAGAAA-2	Acral1	CD8-PDCD1	AM	3.71842	6.45003	2.86347	5.07909	0	13.8872
GTACGTACACGTAAGG-2	Acral1	CD8-NR4A1	AM	0	3.07106	0	1.98076	0	3.25222
GTACGTACATGTTCCC-2	Acral1	CD8-MT1E	AM	0	6.99839	0	5.20681	0	9.81707
GTACGTAGTTCCATGA-2	Acral1	CD8-PDCD1	AM	3.43641	7.20592	1.43184	3.7529	2.86367	9.78321
GTACGTATCAGGTTCA-2	Acral1	CD8-CCR7	AM	0	0	2.81931	0	6.49867	0.66712
GTACGTATCATACGGT-2	Acral1	CD8-MT1E	AM	1.61969	9.15071	1.51597	1.61969	3.03193	10.7107
GTACGTATCATGTGGT-2	Acral1	CD8-PDCD1	AM	7.5983	4.98409	0	5.51121	0	14.3659
GTACGTATCGGTCCGA-2	Acral1	CD8-MT1E	AM	3.44646	6.18835	1.43602	3.84572	2.87205	9.57814
GTACTCCAGTGACATA-2	Acral1	CD8-MT1E	AM	1.94307	6.80058	1.45284	3.88613	2.90568	10.394
GTACTCCCAGACGCCT-2	Acral1	CD8-PDCD1	AM	1.76813	7.20418	1.47344	5.30438	0	10.8562
GTACTCCGTCATGCAT-2	Acral1	CD8-MT1E	AM	3.28654	5.928	0	4.94691	0	7.09696
GTACTCCGTTAAGACA-2	Acral1	CD8-PDCD1	AM	3.95509	4.21341	1.66209	1.67809	0	9.11017
GTACTCCGTTCGCTAA-2	Acral1	CD8-NR4A1	AM	4.1474	1.03685	0	4.1474	0	1.13094
GTACTTTAGTGTTAGA-2	Acral1	CD8-MT1E	AM	0	6.79554	1.32111	3.56976	2.64221	9.96912
GTACTTTGTTATCGGT-2	Acral1	CD8-NR4A1	AM	0	3.18319	0	1.98887	0	7.4372
GTACTTTTCCGCGCAA-2	Acral1	CD8-MT1E	AM	1.66936	3.93779	0	3.93762	0	5.96917
GTACTTTTCCTGCTTG-2	Acral1	CD8-PDCD1	AM	1.95017	2.72559	1.45875	2.06705	0	4.53163
GTACTTTTCTTCAACT-2	Acral1	CD8-MT1E	AM	3.30624	5.05407	1.3776	4.95936	0	9.74769
GTAGGCCAGAAGGACA-2	Acral1	CD8-LAG3	AM	1.76446	4.96881	0	8.14868	0	3.66046
GTAGGCCAGGTCGGAT-2	Acral1	CD8-PDCD1	AM	3.57016	4.04506	1.48757	0	0	4.69473
GTAGGCCCATGACGGA-2	Acral1	CD8-NR4A1	AM	0	1.11975	0	0	0	2.39982
GTAGGCCGTCTGCGGT-2	Acral1	CD8-MT1E	AM	1.62324	4.8568	2.7054	6.80926	0	5.05485
GTAGGCCTCCTTTCTC-2	Acral1	CD8-NR4A1	AM	0	0	1.56192	1.8743	0	1.17997
GTAGGCCTCTGGGCCA-2	Acral1	CD8-PDCD1	AM	5.47952	5.17968	0	3.5199	0	13.8638
GTAGTCAGTCATCGGC-2	Acral1	CD8-LAG3	AM	3.82882	2.96597	4.55673	6.38403	0	1.04752
GTAGTCAGTGTTCTTT-2	Acral1	CD8-MT1E	AM	1.67837	4.39551	0	6.91307	2.79729	4.66749
GTATTCTAGACCACGA-2	Acral1	CD8-MT1E	AM	1.81002	4.21937	0	0	0	4.76684
GTATTCTAGATGTGGC-2	Acral1	CD8-NR4A1	AM	2.19942	0	3.7194	2.39935	0	0.195358
GTATTCTAGCCCAGCT-2	Acral1	CD8-MT1E	AM	1.89565	4.73913	1.57971	0	3.49242	6.13196
GTATTCTCAAATACAG-2	Acral1	CD8-GZMK	AM	4.86961	8.22207	1.63919	4.95199	4.83869	13.9734
GTCAAGTAGACCTAGG-2	Acral1	CD8-NR4A1	AM	0	4.09282	0	4.09278	0	5.10809
GTCAAGTAGTTCGATC-2	Acral1	CD8-PDCD1	AM	1.97448	4.00741	1.6454	3.74927	0	4.64541
GTCAAGTCACTGTTAG-2	Acral1	CD8-NR4A1	AM	0	0	0	4.34543	0	0.706359
GTCACAACATCACAAC-2	Acral1	CD8-MT1E	AM	0	4.92362	0	6.85655	0	5.76182
GTCACGGTCGGCTACG-2	Acral1	CD8-MT1E	AM	4.02362	3.02623	1.59325	7.64762	0	1.16488
GTCATTTAGACCACGA-2	Acral1	CD8-GZMK	AM	6.93172	4.62395	1.40253	1.68304	0	14.4114
GTCATTTAGCGCTCCA-2	Acral1	CD8-MT1E	AM	1.69555	6.68948	0	3.59069	0	9.69811
GTCATTTAGGATGTAT-2	Acral1	CD8-MT1E	AM	0	3.95587	0	3.62402	0	5.83924
GTCATTTAGGTCATCT-2	Acral1	CD8-PDCD1	AM	3.51913	3.03886	0	3.51913	0	6.22389
GTCATTTGTAAGGGCT-2	Acral1	CD8-GZMK	AM	5.59266	0.898824	1.83102	3.59529	0	1.0542
GTCATTTGTTCCGTCT-2	Acral1	CD8-MT1E	AM	1.70102	4.71028	2.83503	1.70102	0	7.00797
GTCATTTTCTTGTTTG-2	Acral1	CD8-PDCD1	AM	1.94501	3.88089	1.45446	4.00689	0	9.58526
GTCCTCAAGACTAGGC-2	Acral1	CD8-NR4A1	AM	0	1.00734	3.0249	4.47896	0	0.950721
GTCCTCAAGGATTCGG-2	Acral1	CD8-MT1E	AM	5.80576	5.1536	3.16987	0	0	15.2985
GTCCTCACAGCGTAAG-2	Acral1	CD8-MT1E	AM	1.72233	6.78548	0	1.72233	0	10.5995
GTCCTCAGTCGACTAT-2	Acral1	CD8-MT1E	AM	0	5.31993	1.43471	1.92129	5.73885	3.11577
GTCCTCAGTGACAAAT-2	Acral1	CD8-PDCD1	AM	2.03348	3.89776	1.43082	2.18077	0	5.22003
GTCCTCATCGGTCTAA-2	Acral1	CD8-MT1E	AM	0	5.19047	1.55288	3.32782	2.77318	5.45115
GTCCTCATCGTTTATC-2	Acral1	CD8-MT1E	AM	0	4.67295	2.70487	5.06825	0	3.84923
GTCGGGTCATCACGTA-2	Acral1	CD8-PDCD1	AM	1.8228	3.1508	1.519	5.66814	0	5.31211
GTCGGGTGTAAAGTCA-2	Acral1	CD8-MT1E	AM	0	6.29709	1.45814	0	0	9.98548
GTCGTAAAGTGACATA-2	Acral1	CD8-MT1E	AM	1.836	6.68421	1.53	6.42421	0	13.1739
GTCGTAAGTAGCACGA-2	Acral1	CD8-MT1E	AM	2.10216	6.70357	4.11807	1.54187	8.70648	6.50031
GTCGTAAGTCCAACTA-2	Acral1	CD8-NR4A1	AM	1.94501	1.94501	1.62084	2.26177	0	0.536807
GTCGTAAGTTGCGTTA-2	Acral1	CD8-MT1E	AM	0	0.824589	0	3.29836	3.08117	1.01817
GTCGTAATCGTTTGCC-2	Acral1	CD8-MT1E	AM	0	2.53489	0	3.23561	0	3.2247
GTCTCGTCACAAGTAA-2	Acral1	CD8-MT1E	AM	1.71523	5.13208	0	1.71523	2.85872	6.16384
GTCTCGTGTGTCCTCT-2	Acral1	CD8-LAG3	AM	5.9782	5.0761	3.14527	0	0	14.4884
GTCTCGTTCTGTCAAG-2	Acral1	CD8-MT1E	AM	1.8724	8.59585	0	3.34568	3.12067	10.9326
GTCTTCGTCCTCATTA-2	Acral1	CD8-MT1E	AM	0	0	0	1.99359	0	1.50281
GTCTTCGTCTATGTGG-2	Acral1	CD8-CCR7	AM	1.62813	0.814065	1.35678	1.62813	6.53219	0.670734
GTGAAGGAGCTATGCT-2	Acral1	CD8-PDCD1	AM	4.13015	6.06737	2.91422	3.49706	0	5.69544
GTGAAGGCACTGAAGG-2	Acral1	CD8-NR4A1	AM	0	1.06061	0	2.12121	0	2.62087
GTGAAGGTCCTTGACC-2	Acral1	CD8-NR4A1	AM	0	2.89892	3.22102	2.13243	3.22102	1.26881
GTGCAGCCATCAGTAC-2	Acral1	CD8-MT1E	AM	1.94807	0.874203	1.62339	4.09622	0	3.71148
GTGCATAAGGCTATCT-2	Acral1	CD8-CCR7	AM	0	2.34678	1.30376	3.3284	2.60753	1.25521
GTGCGGTCAGGGATTG-2	Acral1	CD8-PDCD1	AM	2.11063	3.91998	4.65148	1.79402	0	14.6047
GTGCGGTGTGCTCTTC-2	Acral1	CD8-PDCD1	AM	1.69199	5.9068	0	1.89158	0	9.82342
GTGCTTCAGATAGGAG-2	Acral1	CD8-CCR7	AM	2.10009	0.818249	4.09125	1.836	0	0.774611
GTGCTTCAGTCTCGGC-2	Acral1	CD8-NR4A1	AM	3.92963	5.54234	1.88716	7.97633	0	14.648
GTGCTTCCAGATCGGA-2	Acral1	CD8-CCR7	AM	0	0.827091	0	3.30836	2.75697	0.551391
GTGCTTCTCAGTGCAT-2	Acral1	CD8-PDCD1	AM	0	4.92879	0	3.53438	0	6.13625
GTGGGTCCATGCAATC-2	Acral1	CD8-MT1E	AM	0	4.45452	0	5.58511	0	5.47461
GTGGGTCGTAGCCTAT-2	Acral1	CD8-PDCD1	AM	3.937	5.56829	0	7.3579	3.18344	9.38867
GTGGGTCGTGTCAATC-2	Acral1	CD8-MT1E	AM	1.71131	8.34177	1.42609	0	2.85219	10.8689
GTGGGTCGTTGTCTTT-2	Acral1	CD8-PDCD1	AM	3.32126	4.66765	3.03137	7.47483	0	13.6395
GTGGGTCTCAACTCTT-2	Acral1	CD8-PDCD1	AM	7.10713	6.23403	3.74626	5.21023	0	6.04142
GTGGGTCTCGCTGATA-2	Acral1	CD8-PDCD1	AM	1.88926	5.72657	1.40806	3.37935	0	9.6333
GTGGGTCTCGTGGACC-2	Acral1	CD8-NR4A1	AM	0	1.30479	1.62125	6.23615	0	0.552088
GTGGGTCTCTTCGAGA-2	Acral1	CD8-NR4A1	AM	2.16792	1.31609	1.9732	0	0	14.2829
GTGTGCGAGTGGTCCC-2	Acral1	CD8-MT1E	AM	0	5.7523	1.37863	0	0	10.3029
GTGTGCGCAAACCTAC-2	Acral1	CD8-MT1E	AM	1.68658	6.54498	0	1.88617	2.81097	10.1919
GTGTGCGGTCCAGTTA-2	Acral1	CD8-GZMK	AM	7.87806	6.01902	6.37146	4.70382	4.95946	13.8946
GTGTTAGCATGCATGT-2	Acral1	CD8-NR4A1	AM	0	0.930996	0	7.64774	0	3.22528
GTGTTAGTCGCGCCAA-2	Acral1	CD8-NR4A1	AM	0	4.7612	0	2.28853	0	4.58136
GTTAAGCGTCTGGTCG-2	Acral1	CD8-PDCD1	AM	5.31392	8.2128	3.12445	3.23359	0	14.0384
GTTACAGCAATGAATG-2	Acral1	CD8-MT1E	AM	0	3.5937	1.62216	7.50394	0	1.45427
GTTACAGCAGACAAAT-2	Acral1	CD8-LAG3	AM	1.82208	8.39498	1.5184	4.44368	0	10.4999
GTTACAGTCCCGACTT-2	Acral1	CD8-NR4A1	AM	0	0	0	2.2755	0	0.955547
GTTCATTAGAGTTGGC-2	Acral1	CD8-CCR7	AM	0	1.78314	0	2.0148	6.27602	0.816266
GTTCATTAGTAGTGCG-2	Acral1	CD8-MT1E	AM	1.8832	2.8248	0	3.96619	0	3.15493
GTTCATTGTAAACACA-2	Acral1	CD8-MT1E	AM	0	8.01342	2.80116	3.56097	0	10.0285
GTTCGGGAGCCAGGAT-2	Acral1	CD8-MT1E	AM	0	5.1556	1.68011	1.69967	0	4.13001
GTTCGGGAGCGTGAAC-2	Acral1	CD8-PDCD1	AM	3.78059	5.81221	3.31686	0	0	13.8689
GTTCGGGGTCTCCCTA-2	Acral1	CD8-LAG3	AM	1.69936	5.58657	1.41613	3.39871	0	10.4594
GTTCGGGTCCTCAATT-2	Acral1	CD8-MT1E	AM	0	1.70938	0	1.70938	0	2.23918
GTTCTCGCAGTTCATG-2	Acral1	CD8-GZMK	AM	7.07988	7.27271	3.86798	3.51531	0	13.9131
GTTCTCGCATTGCGGC-2	Acral1	CD8-NR4A1	AM	7.52719	6.18699	4.38186	7.21064	0	15.5345
GTTTCTACAAGTCTGT-2	Acral1	CD8-PDCD1	AM	5.38363	7.51109	3.04636	1.728	0	13.1605
GTTTCTACACAACTGT-2	Acral1	CD8-PDCD1	AM	0	0	5.71744	0	4.05255	0.10016
GTTTCTACATGCGCAC-2	Acral1	CD8-CCR7	AM	0	0	4.05746	1.55654	0	1.1002
GTTTCTAGTGTCGCTG-2	Acral1	CD8-CCR7	AM	0	0.764876	1.27479	0	3.21445	0.774081
TAAACCGGTGAGTATA-2	Acral1	CD8-NR4A1	AM	0	3.17646	0	0	0	2.20498
TAAACCGTCCGATATG-2	Acral1	CD8-PDCD1	AM	5.33585	8.26493	0	1.60672	0	10.1469
TAAGCGTAGGATGGTC-2	Acral1	CD8-CCR7	AM	1.86135	0	1.55113	0	3.54244	0.601938
TAAGCGTCACCGTTGG-2	Acral1	CD8-MT1E	AM	1.61594	9.8894	1.34662	3.43135	2.69324	11.1437
TAAGTGCCATGCTGGC-2	Acral1	CD8-PDCD1	AM	3.73489	6.28316	1.63941	5.70217	0	15.3379
TAAGTGCGTCATGCCG-2	Acral1	CD8-CCR7	AM	0	0.877311	0	0	0	1.62706
TACACGAAGGCTCAGA-2	Acral1	CD8-PDCD1	AM	3.74235	2.80676	3.31337	1.87117	3.45159	0.92097
TACACGACAGTTAACC-2	Acral1	CD8-LAG3	AM	0	6.1351	3.03355	3.957	0	9.68264
TACACGACATGTCGAT-2	Acral1	CD8-PDCD1	AM	3.42025	4.12703	1.59145	0	0	13.9723
TACAGTGAGGATTCGG-2	Acral1	CD8-MT1E	AM	1.72031	0.860157	1.69734	5.36057	2.86719	0.71497
TACAGTGGTGTGGTTT-2	Acral1	CD8-MT1E	AM	0	3.98206	1.46135	1.75362	0	4.4528
TACAGTGTCCCAAGAT-2	Acral1	CD8-MT1E	AM	0	7.05955	0	6.28968	0	9.70826
TACCTATAGCCAGAAC-2	Acral1	CD8-MT1E	AM	5.37986	3.92825	2.8779	3.65312	6.08853	5.42697
TACCTATAGCTCCTTC-2	Acral1	CD8-NR4A1	AM	1.84653	2.7698	1.53878	2.24617	3.07755	0.980673
TACCTATAGGTACTCT-2	Acral1	CD8-MT1E	AM	1.71142	3.12795	1.59253	0	0	3.67079
TACCTATCATGAACCT-2	Acral1	CD8-MT1E	AM	3.53163	6.43395	2.51371	7.14692	0	7.45712
TACCTATGTCTAGCCG-2	Acral1	CD8-MT1E	AM	0	5.01158	0	5.57547	3.14344	4.84006
TACCTTAAGTAGGCCA-2	Acral1	CD8-PDCD1	AM	5.91168	6.36634	1.38789	5.71213	0	14.4503
TACCTTAGTAGCAAAT-2	Acral1	CD8-MT1E	AM	0	5.00753	2.87224	3.44668	2.87224	3.71302
TACCTTAGTTGATTGC-2	Acral1	CD8-PDCD1	AM	2.05171	3.33591	0	3.90366	0	4.62107
TACCTTATCAGCACAT-2	Acral1	CD8-MT1E	AM	0	2.1443	0	3.5724	2.977	4.69322
TACCTTATCAGTTCGA-2	Acral1	CD8-NR4A1	AM	0	4.40608	0	2.05313	0	6.54251
TACCTTATCCCATTAT-2	Acral1	CD8-MT1E	AM	0	4.04341	3.0341	4.98679	0	5.34977
TACGGATAGCTCCTTC-2	Acral1	CD8-NR4A1	AM	0	3.83168	0	1.91584	0	5.29622
TACGGATAGGAACTGC-2	Acral1	CD8-MT1E	AM	0	1.86758	1.73692	5.70257	0	3.59577
TACGGATAGTTGTAGA-2	Acral1	CD8-MT1E	AM	0	1.98063	1.43537	5.16732	0	3.46298
TACGGGCAGAGACTAT-2	Acral1	CD8-PDCD1	AM	3.53791	6.13983	4.60291	3.53791	0	6.55935
TACGGGCTCTCGCTTG-2	Acral1	CD8-MT1E	AM	0	6.90709	2.75668	7.33145	5.51335	5.3746
TACGGTAGTCACACGC-2	Acral1	CD8-MT1E	AM	0	6.05661	0	5.35328	0	9.7926
TACGGTAGTCTAGGTT-2	Acral1	CD8-MT1E	AM	0	2.00611	0	5.38546	2.81612	1.14674
TACGGTAGTCTTGCGG-2	Acral1	CD8-PDCD1	AM	1.82665	1.11313	3.37743	5.94392	0	0.836739
TACGGTATCATCACCC-2	Acral1	CD8-GZMK	AM	1.73921	3.00829	0	1.73921	3.23144	4.34629
TACTCATGTACAGTTC-2	Acral1	CD8-MT1E	AM	4.5523	6.85221	2.41847	6.20244	2.41847	4.7309
TACTCATGTAGCACGA-2	Acral1	CD8-MT1E	AM	1.63114	4.83512	0	1.63114	5.43712	4.9474
TACTCATTCACATACG-2	Acral1	CD8-CCR7	AM	0	0.802647	0	1.80474	2.67549	1.27116
TACTCGCAGATAGTCA-2	Acral1	CD8-CCR7	AM	0	0.803959	1.33993	1.60792	6.55212	0.6342
TACTCGCCATACGCTA-2	Acral1	CD8-PDCD1	AM	5.60518	4.99135	4.7401	3.31495	0	15.1965
TACTCGCGTAATCACC-2	Acral1	CD8-PDCD1	AM	3.85627	5.9843	1.47487	0	0	13.9319
TACTCGCTCTCGTTTA-2	Acral1	CD8-PDCD1	AM	4.03688	0	1.48874	3.57297	0	0.954201
TACTTACTCCGTTGCT-2	Acral1	CD8-PDCD1	AM	3.60094	2.90871	4.10575	4.9269	2.73717	5.82936
TACTTGTCACAACGCC-2	Acral1	CD8-CCR7	AM	4.85788	1.71903	1.51564	1.81877	0	1.16264
TACTTGTCACACCGCA-2	Acral1	CD8-LAG3	AM	3.26162	4.35991	1.35901	4.06067	6.10101	6.13252
TACTTGTTCACTATTC-2	Acral1	CD8-MT1E	AM	3.38632	2.97654	2.9446	5.00399	0	3.14512
TAGACCAAGAAGGTGA-2	Acral1	CD8-PDCD1	AM	2.32672	2.81513	0	1.81018	3.54468	0.985522
TAGACCAAGACTCGGA-2	Acral1	CD8-MT1E	AM	1.79518	2.89255	1.49598	0	0	4.8938
TAGACCAGTTCGTGAT-2	Acral1	CD8-MT1E	AM	1.81837	5.10976	0	1.81837	0	5.7551
TAGACCAGTTGGTAAA-2	Acral1	CD8-PDCD1	AM	0	5.16396	1.38026	4.96895	0	5.52137
TAGCCGGAGATCTGCT-2	Acral1	CD8-CCR7	AM	4.74246	0	3.95205	4.54322	6.68002	0.615175
TAGCCGGCAGGATCGA-2	Acral1	CD8-MT1E	AM	6.72274	4.50851	4.24327	3.26162	0	13.7095
TAGCCGGGTAAACGCG-2	Acral1	CD8-NR4A1	AM	0	4.00982	0	2.20477	0	2.80762
TAGGCATAGATAGTCA-2	Acral1	CD8-MT1E	AM	0	0.849212	0	3.59645	5.99408	1.22831
TAGGCATTCAACGGGA-2	Acral1	CD8-GZMK	AM	3.51449	4.39601	4.14369	0	3.09503	3.89915
TAGGCATTCAGCTCGG-2	Acral1	CD8-NR4A1	AM	0	1.79417	1.49514	0	0	1.23775
TAGGCATTCGGCATCG-2	Acral1	CD8-MT1E	AM	1.64572	7.07763	0	3.29144	2.74287	9.73661
TAGTGGTCAGCTGGCT-2	Acral1	CD8-NR4A1	AM	2.05544	2.98328	0	3.71135	0	1.09704
TAGTGGTCAGGAATCG-2	Acral1	CD8-PDCD1	AM	7.57474	2.93501	2.89237	5.72244	2.89237	14.5159
TAGTGGTGTGTTGGGA-2	Acral1	CD8-NR4A1	AM	2.09016	6.35901	1.7418	0	0	10.2372
TAGTTGGAGCGATATA-2	Acral1	CD8-MT1E	AM	1.85063	7.45482	0	7.31982	0	10.5592
TAGTTGGGTAGCGCAA-2	Acral1	CD8-MT1E	AM	4.9789	6.92765	1.27232	6.42317	0	7.80316
TAGTTGGGTCGCATAT-2	Acral1	CD8-CCR7	AM	0	3.78366	0	1.61156	5.70429	2.4022
TAGTTGGGTGTATGGG-2	Acral1	CD8-MT1E	AM	1.83459	6.05818	0	7.32026	2.72514	5.64708
TAGTTGGTCCAGAGGA-2	Acral1	CD8-MT1E	AM	3.65793	5.90347	2.88191	3.45829	2.88191	9.92953
TAGTTGGTCGGAGCAA-2	Acral1	CD8-MT1E	AM	1.67077	4.90788	1.55861	1.67077	2.78461	7.21011
TATCAGGCAGCAGTTT-2	Acral1	CD8-PDCD1	AM	5.58496	0.878067	1.46344	0	0	0.793832
TATCAGGGTGCAGGTA-2	Acral1	CD8-GZMK	AM	0	5.99803	2.76636	4.51828	2.76636	6.19029
TATCTCAGTCTCTCGT-2	Acral1	CD8-NR4A1	AM	0	2.1765	1.81375	0	0	0.645083
TATGCCCCAATGTAAG-2	Acral1	CD8-PDCD1	AM	0	4.56645	4.40111	3.38783	0	5.34665
TATGCCCCAGGGTTAG-2	Acral1	CD8-CCR7	AM	0	1.62563	1.52093	5.27613	2.70939	2.41785
TATGCCCCATCGATGT-2	Acral1	CD8-NR4A1	AM	0	0	0	2.08025	3.46708	1.15668
TATTACCAGGCAGTCA-2	Acral1	CD8-GZMK	AM	5.64483	7.56156	3.23757	3.68533	0	15.1735
TATTACCCATCCCATC-2	Acral1	CD8-MT1E	AM	1.64499	3.44286	2.67301	1.44595	2.40992	4.67928
TATTACCGTCGTGGCT-2	Acral1	CD8-NR4A1	AM	0	2.2426	0	4.28527	0	5.13275
TATTACCGTTCCACGG-2	Acral1	CD8-MT1E	AM	3.77213	6.03348	0	3.77213	0	10.1515
TCAACGAAGCACGCCT-2	Acral1	CD8-MT1E	AM	0	2.51329	0	3.14028	3.5509	0.802744
TCAACGAAGCTAAGAT-2	Acral1	CD8-CCR7	AM	1.78106	0	3.06576	0	5.93686	0.708682
TCAACGAAGGTAAACT-2	Acral1	CD8-NR4A1	AM	0	6.12612	1.49804	1.79765	0	5.42468
TCAATCTAGCTACCTA-2	Acral1	CD8-NR4A1	AM	1.78355	4.65865	0	4.08339	0	6.25631
TCAATCTCAGAGTGTG-2	Acral1	CD8-GZMK	AM	3.65885	6.7894	1.44134	3.65885	0	14.0831
TCAATCTTCCTATTCA-2	Acral1	CD8-PDCD1	AM	1.73507	6.42851	1.44589	3.47014	0	9.95166
TCACAAGAGGATGCGT-2	Acral1	CD8-CCR7	AM	1.96324	3.69143	2.60699	1.88033	8.15324	2.04137
TCACAAGCACTTACGA-2	Acral1	CD8-MT1E	AM	0	4.19161	0	2.23737	3.56723	1.27065
TCACAAGCAGCGTCCA-2	Acral1	CD8-NR4A1	AM	0	5.40759	0	2.39638	0	6.18716
TCACAAGCATTCCTCG-2	Acral1	CD8-MT1E	AM	3.15521	4.66748	3.69508	3.35435	3.23507	4.71255
TCAGATGCAAGCCGCT-2	Acral1	CD8-MT1E	AM	1.92833	5.31124	0	2.0452	0	7.7686
TCAGATGTCCAACCAA-2	Acral1	CD8-MT1E	AM	0	5.07979	2.45768	1.47461	4.91537	4.5603
TCAGCAACACCAGGCT-2	Acral1	CD8-MT1E	AM	0	3.57059	1.64391	1.65632	2.76053	5.1213
TCAGCAACATACAGCT-2	Acral1	CD8-PDCD1	AM	5.24559	3.91343	1.62349	5.44525	0	13.9637
TCAGCAAGTCCATCCT-2	Acral1	CD8-MT1E	AM	1.73856	2.30888	0	5.28033	5.13084	0.901162
TCAGCAAGTGAGTGAC-2	Acral1	CD8-NR4A1	AM	0	1.06916	0	0	3.56388	2.1144
TCAGCAATCTTAGAGC-2	Acral1	CD8-CCR7	AM	1.91061	0	2.6573	1.91061	3.42974	0.823812
TCAGCTCAGAAGCCCA-2	Acral1	CD8-MT1E	AM	0	4.59661	1.43239	1.71887	0	4.43234
TCAGCTCGTGTGTGCC-2	Acral1	CD8-GZMK	AM	1.67934	5.8928	4.36466	5.67124	0	5.56996
TCAGCTCTCCGTAGGC-2	Acral1	CD8-MT1E	AM	0	3.42284	0	5.33388	6.03743	1.91224
TCAGCTCTCGTTTAGG-2	Acral1	CD8-MT1E	AM	3.2802	5.20734	1.36675	3.47971	3.39894	5.28813
TCAGGATAGCTACCGC-2	Acral1	CD8-PDCD1	AM	0	4.95224	0	1.82105	0	6.17719
TCAGGATCACCTATCC-2	Acral1	CD8-PDCD1	AM	3.07015	6.08787	0	4.60522	0	6.72272
TCAGGATCAGCTCGCA-2	Acral1	CD8-PDCD1	AM	0	3.51585	1.39893	3.47413	0	3.76286
TCAGGATTCACCAGGC-2	Acral1	CD8-CCR7	AM	1.92867	0	1.44086	0	2.88172	0.905101
TCAGGATTCGTGGGAA-2	Acral1	CD8-MT1E	AM	0	5.08643	1.82299	1.78803	3.50772	2.60747
TCAGGATTCTCTAGGA-2	Acral1	CD8-NR4A1	AM	1.68559	0.842797	0	3.68762	2.80932	0.903688
TCAGGTACACCGCTAG-2	Acral1	CD8-GZMK	AM	2.13052	5.71638	1.38905	1.66685	0	10.7592
TCATTACAGCTTATCG-2	Acral1	CD8-PDCD1	AM	1.70301	4.91499	0	4.12195	0	9.89777
TCATTACCACAGCGTC-2	Acral1	CD8-NR4A1	AM	0	1.03915	0	2.2782	0	2.84403
TCATTACCAGACACTT-2	Acral1	CD8-NR4A1	AM	0	4.7794	3.0531	0	0	9.53876
TCATTACCATGAGCGA-2	Acral1	CD8-GZMK	AM	0	7.06147	1.49251	0	0	10.2498
TCATTACTCTGGGCCA-2	Acral1	CD8-PDCD1	AM	7.18735	6.05366	5.62849	3.47685	0	15.2433
TCATTTGAGAAGGGTA-2	Acral1	CD8-GZMK	AM	3.26154	3.65842	4.15997	1.84717	0	10.3555
TCATTTGGTTCGCGAC-2	Acral1	CD8-MT1E	AM	2.03008	2.7701	0	3.42718	0	6.01388
TCCACACAGGACGAAA-2	Acral1	CD8-PDCD1	AM	0	5.10408	0	3.43068	0	6.15184
TCCACACAGTACTTGC-2	Acral1	CD8-MT1E	AM	1.6755	5.08385	0	0	0	9.7327
TCCACACCAAATACAG-2	Acral1	CD8-LAG3	AM	0	5.12486	1.46855	5.28679	2.9371	5.71751
TCCACACTCCCTCTTT-2	Acral1	CD8-MT1E	AM	3.6231	5.24523	0	3.6231	0	9.41856
TCCACACTCTGCTGCT-2	Acral1	CD8-MT1E	AM	0	6.03551	0	0	5.72882	10.0773
TCCCGATAGATCCCGC-2	Acral1	CD8-CCR7	AM	0	0.855387	2.85129	3.73803	2.85129	1.14107
TCCCGATAGCTTATCG-2	Acral1	CD8-PDCD1	AM	5.93733	2.71049	3.17809	7.94418	0	14.6293
TCCCGATGTGGTACAG-2	Acral1	CD8-PDCD1	AM	2.05657	3.99627	3.06645	1.74004	0	4.5078
TCGAGGCGTAGCCTCG-2	Acral1	CD8-MT1E	AM	1.78272	6.43758	0	4.22904	3.30403	9.88406
TCGAGGCTCCTATGTT-2	Acral1	CD8-MT1E	AM	5.06349	2.82193	0	1.62134	0	7.40123
TCGAGGCTCGTGACAT-2	Acral1	CD8-LAG3	AM	0	7.6323	1.60723	3.45806	0	10.1205
TCGCGAGAGCCAGTTT-2	Acral1	CD8-NR4A1	AM	0	3.06274	1.53506	0	3.07012	5.06212
TCGCGAGGTTGAGTTC-2	Acral1	CD8-CCR7	AM	0	0	0	0	2.59972	0.921186
TCGCGTTAGAACAACT-2	Acral1	CD8-NR4A1	AM	2.07332	6.10154	0	1.75677	2.92794	9.59797
TCGCGTTAGGATGTAT-2	Acral1	CD8-GZMK	AM	6.76536	5.29793	6.51397	2.77487	5.67648	0.910144
TCGCGTTGTCTAGTGT-2	Acral1	CD8-CCR7	AM	0	0	0	4.11744	0	0.660401
TCGCGTTGTTCGCGAC-2	Acral1	CD8-GZMK	AM	5.1355	4.55212	5.41087	3.77898	0	14.001
TCGGGACAGGTGCACA-2	Acral1	CD8-PDCD1	AM	5.52204	5.61552	1.47843	3.86482	0	13.0266
TCGGGACAGTTGAGAT-2	Acral1	CD8-MT1E	AM	1.62087	7.83979	2.70144	1.82034	2.70144	10.0944
TCGGGACGTCGTCTTC-2	Acral1	CD8-MT1E	AM	1.69544	4.0484	2.82574	1.89504	2.82574	10.3819
TCGGTAAAGAGACTAT-2	Acral1	CD8-MT1E	AM	1.43142	5.93103	1.19285	6.32313	7.82037	5.59717
TCGGTAAAGTGGACGT-2	Acral1	CD8-MT1E	AM	3.48754	5.96421	1.61952	2.26019	2.90629	4.64059
TCGGTAAAGTGTTTGC-2	Acral1	CD8-PDCD1	AM	5.96727	4.0795	3.02827	2.28092	0	15.3583
TCGGTAAGTGTCTGAT-2	Acral1	CD8-GZMK	AM	3.58316	2.68737	0	5.77431	0	1.13255
TCGGTAATCAGCGACC-2	Acral1	CD8-PDCD1	AM	1.8134	7.62709	3.02233	3.62679	0	10.4008
TCGTACCAGGGATACC-2	Acral1	CD8-MT1E	AM	0	5.26621	0	5.59313	0	9.76587
TCGTACCCATTGGCGC-2	Acral1	CD8-PDCD1	AM	3.62741	1.8137	3.2867	1.8137	0	1.05859
TCGTACCGTTCCTCCA-2	Acral1	CD8-MT1E	AM	0	5.15822	2.92985	1.75791	0	5.19122
TCGTAGAAGGTGTTAA-2	Acral1	CD8-PDCD1	AM	4.01237	5.01542	1.50533	3.61278	0	7.9068
TCGTAGAGTCATATCG-2	Acral1	CD8-MT1E	AM	1.77038	4.52578	1.64172	3.94028	0	5.47514
TCTATTGCATCGTCGG-2	Acral1	CD8-MT1E	AM	4.07421	4.64685	6.19337	1.77886	2.96477	5.75969
TCTATTGGTAATCGTC-2	Acral1	CD8-PDCD1	AM	3.80481	6.82052	0	5.2324	2.90689	13.9619
TCTATTGGTCCTCCAT-2	Acral1	CD8-GZMK	AM	4.81768	6.17778	3.10624	3.61095	2.67649	14.1201
TCTCATAAGAATTCCC-2	Acral1	CD8-MT1E	AM	3.44849	6.89807	0	1.72424	2.87374	9.09414
TCTCATAAGCCGATTT-2	Acral1	CD8-GZMK	AM	5.44304	6.13471	1.7894	1.74779	0	13.884
TCTCATAAGGCTCTTA-2	Acral1	CD8-PDCD1	AM	3.50724	3.08832	0	5.26085	0	7.35739
TCTCATAAGTCGATAA-2	Acral1	CD8-PDCD1	AM	5.65325	6.68709	1.45937	3.81904	0	14.4646
TCTCATACATGGGAAC-2	Acral1	CD8-NR4A1	AM	5.66208	0.94368	1.5728	6.9069	0	0.939647
TCTCATATCAACGGGA-2	Acral1	CD8-MT1E	AM	0	0.846703	1.41117	1.69341	0	0.825792
TCTCATATCTGGTGTA-2	Acral1	CD8-GZMK	AM	1.79882	5.35471	0	3.59763	0	10.2655
TCTCTAAAGAAACGAG-2	Acral1	CD8-MT1E	AM	3.58235	6.85518	1.40949	5.27374	0	13.9215
TCTCTAAAGAGAGCTC-2	Acral1	CD8-PDCD1	AM	5.55538	5.13938	2.68899	3.42625	0	1.1523
TCTCTAAAGATCCCGC-2	Acral1	CD8-PDCD1	AM	6.08877	0.895434	2.98478	1.79087	0	14.1901
TCTCTAAAGCTAGGCA-2	Acral1	CD8-MT1E	AM	1.80147	8.8475	1.33502	5.60412	0	11.3532
TCTCTAAGTAGAAAGG-2	Acral1	CD8-NR4A1	AM	1.91104	4.12179	1.59253	0	3.18506	4.83277
TCTCTAATCTACGAGT-2	Acral1	CD8-MT1E	AM	0	2.84915	1.41639	3.71579	0	5.69073
TCTGAGACAGCATACT-2	Acral1	CD8-MT1E	AM	1.69229	7.07965	1.41024	1.69229	0	9.79966
TCTGAGAGTCAAAGAT-2	Acral1	CD8-PDCD1	AM	0	5.14767	1.40965	3.38317	0	5.99503
TCTGGAACACAGTCGC-2	Acral1	CD8-MT1E	AM	1.6977	2.64635	0	1.6977	0	5.3305
TCTGGAAGTACAGCAG-2	Acral1	CD8-LAG3	AM	0	8.13735	2.81579	2.70616	0	7.38725
TCTGGAAGTGGCTCCA-2	Acral1	CD8-PDCD1	AM	3.44376	7.43448	1.4349	3.44376	2.8698	10.0854
TCTTCGGCACCCAGTG-2	Acral1	CD8-PDCD1	AM	1.62579	6.5626	2.54385	3.31638	0	7.33517
TCTTCGGCATCAGTAC-2	Acral1	CD8-MT1E	AM	1.84054	3.24832	1.27044	5.08886	0	4.52843
TCTTCGGGTCGCTTTC-2	Acral1	CD8-CCR7	AM	1.65837	3.08675	3.02761	1.65837	0	1.99971
TCTTCGGTCCTGCCAT-2	Acral1	CD8-CCR7	AM	0	3.74578	2.98454	1.90752	5.63672	1.17161
TCTTTCCAGACAAGCC-2	Acral1	CD8-PDCD1	AM	6.01937	4.99056	1.4054	5.97516	0	14.4346
TCTTTCCAGAGTAAGG-2	Acral1	CD8-MT1E	AM	1.9223	3.92538	1.43555	3.84459	0	7.27482
TGAAAGAAGGGTTCCC-2	Acral1	CD8-MT1E	AM	1.73554	3.77064	1.44628	3.98725	0	10.0522
TGAAAGAAGTTGCAGG-2	Acral1	CD8-MT1E	AM	0	5.9378	1.35059	0	0	10.0354
TGAAAGACACATCCGG-2	Acral1	CD8-PDCD1	AM	9.32319	4.86126	0	1.86827	0	14.6295
TGAAAGATCAGAGGTG-2	Acral1	CD8-MT1E	AM	2.0119	6.25569	1.51014	5.63623	3.02028	9.80997
TGAAAGATCTACTCAT-2	Acral1	CD8-MT1E	AM	1.79532	0.897661	4.65473	0	0	1.13934
TGACAACAGCTCAACT-2	Acral1	CD8-MT1E	AM	0	4.03837	1.42591	5.13329	0	9.85025
TGACAACAGGTGATTA-2	Acral1	CD8-NR4A1	AM	1.81743	3.31156	1.68097	4.15142	0	1.13983
TGACAACCAACGATCT-2	Acral1	CD8-MT1E	AM	1.66208	2.8927	0	6.64833	2.77014	4.84237
TGACAACTCAGGCAAG-2	Acral1	CD8-MT1E	AM	0	0.818457	1.3641	1.63691	0	1.22599
TGACGGCAGATCGGGT-2	Acral1	CD8-GZMK	AM	0	4.71018	1.41752	2.01748	0	3.62341
TGACGGCCACAGCGTC-2	Acral1	CD8-PDCD1	AM	3.456	3.21618	2.88	7.11163	0	5.01016
TGACGGCCATCCGTGG-2	Acral1	CD8-MT1E	AM	3.28664	6.81473	1.5357	3.48616	0	10.3572
TGACGGCGTTCCACGG-2	Acral1	CD8-PDCD1	AM	0	5.36051	1.41501	0	2.83002	6.18716
TGACTAGAGGGAACGG-2	Acral1	CD8-CCR7	AM	0	0	1.32174	0	2.64349	0.969807
TGACTAGCAGCGTAAG-2	Acral1	CD8-PDCD1	AM	0	6.83707	0	4.02922	0	10.1236
TGACTAGTCAATAAGG-2	Acral1	CD8-MT1E	AM	0	5.39256	1.48046	3.5531	0	7.25633
TGACTAGTCTGCGACG-2	Acral1	CD8-PDCD1	AM	7.59673	5.04818	3.34583	5.44784	0	15.1845
TGACTTTCAGTTCATG-2	Acral1	CD8-PDCD1	AM	7.72018	4.86712	1.48353	5.5404	2.96706	14.1831
TGAGAGGAGCTGTTCA-2	Acral1	CD8-MT1E	AM	1.93519	5.72279	1.44628	2.13501	0	7.31306
TGAGAGGCACGACGAA-2	Acral1	CD8-MT1E	AM	0	0.811501	1.3525	6.49201	3.70348	0.8196
TGAGCATAGTACGTTC-2	Acral1	CD8-MT1E	AM	0	5.39977	1.31189	3.14853	0	10.568
TGAGCCGCACCACGTG-2	Acral1	CD8-MT1E	AM	0	8.97498	2.79377	3.35253	0	9.90674
TGAGCCGGTCTTTCAT-2	Acral1	CD8-NR4A1	AM	1.9455	6.70026	1.62125	1.9455	3.24249	10.1036
TGAGCCGGTGTGAATA-2	Acral1	CD8-PDCD1	AM	5.82214	2.91107	0	5.88649	0	14.2212
TGAGCCGTCCTCATTA-2	Acral1	CD8-PDCD1	AM	5.88715	4.87621	1.46887	0	0	11.4574
TGAGGGAGTATAGGTA-2	Acral1	CD8-LAG3	AM	2.09029	6.93003	0	4.18086	0	9.47306
TGAGGGATCCCTGACT-2	Acral1	CD8-PDCD1	AM	5.77777	2.78916	0	1.92592	0	14.4514
TGAGGGATCTTACCTA-2	Acral1	CD8-MT1E	AM	6.99757	2.72392	1.45783	3.49878	0	1.2081
TGATTTCAGGTGATAT-2	Acral1	CD8-NR4A1	AM	0	4.01995	0	5.43053	0	4.92184
TGATTTCGTCTAACGT-2	Acral1	CD8-MT1E	AM	1.73719	3.10522	0	5.41123	0	6.18716
TGATTTCGTCTAGGTT-2	Acral1	CD8-NR4A1	AM	1.84862	2.14832	1.54051	8.80875	0	0.884994
TGATTTCTCTCCCTGA-2	Acral1	CD8-MT1E	AM	0	2.453	2.89181	5.96834	2.72556	0.886177
TGCACCTCAATGGACG-2	Acral1	CD8-PDCD1	AM	5.2162	5.61559	1.44894	1.73873	0	11.817
TGCACCTCATCCGTGG-2	Acral1	CD8-NR4A1	AM	0	0	0	4.24554	2.94121	0.62112
TGCACCTGTGCAACTT-2	Acral1	CD8-MT1E	AM	1.54639	3.69147	2.57732	5.15459	0	1.07171
TGCACCTTCGGAATCT-2	Acral1	CD8-PDCD1	AM	1.76879	2.75302	1.64039	1.96847	0	4.94998
TGCACCTTCTACCTGC-2	Acral1	CD8-MT1E	AM	0	3.42047	1.4252	0	0	4.37138
TGCCAAAAGACGCACA-2	Acral1	CD8-CCR7	AM	3.36922	0	2.80769	1.78431	9.02928	0.660979
TGCCAAAGTCGAAAGC-2	Acral1	CD8-MT1E	AM	3.7423	2.81525	0	3.54261	2.95218	6.44875
TGCCAAAGTGTGACGA-2	Acral1	CD8-MT1E	AM	0	4.81453	3.16666	1.70039	3.16666	1.89264
TGCCAAATCTGCGACG-2	Acral1	CD8-MT1E	AM	3.2221	3.74101	2.68508	3.02287	2.51906	3.15839
TGCCCATAGAGCTATA-2	Acral1	CD8-MT1E	AM	3.53642	1.76821	1.39036	1.86799	2.78072	4.23476
TGCCCATTCAGAAATG-2	Acral1	CD8-PDCD1	AM	7.39937	2.0819	1.72213	0	0	14.3174
TGCCCTAAGGGTCTCC-2	Acral1	CD8-CCR7	AM	0	5.76525	2.71747	0	2.71747	5.6793
TGCCCTACACCGTTGG-2	Acral1	CD8-PDCD1	AM	1.73767	5.49336	1.44805	5.61247	0	5.9822
TGCCCTACACGGTGTC-2	Acral1	CD8-PDCD1	AM	1.91551	4.04811	1.42991	9.09556	0	13.9056
TGCCCTAGTCAACTGT-2	Acral1	CD8-MT1E	AM	0	6.34549	1.60126	0	0	9.01123
TGCCCTAGTTCTGTTT-2	Acral1	CD8-PDCD1	AM	1.76187	5.13776	0	0	0	7.13139
TGCGCAGCACAGACAG-2	Acral1	CD8-PDCD1	AM	1.98159	5.11552	1.48491	3.56377	0	5.4212
TGCGCAGCATCGACGC-2	Acral1	CD8-NR4A1	AM	1.73531	5.07113	1.44609	4.13408	2.89218	6.88683
TGCGCAGGTACAGCAG-2	Acral1	CD8-PDCD1	AM	1.72233	5.32752	0	5.36662	0	6.93124
TGCGCAGTCCACGACG-2	Acral1	CD8-MT1E	AM	1.6931	5.98553	1.41092	6.07767	0	7.3135
TGCGCAGTCCGGCACA-2	Acral1	CD8-GZMK	AM	3.54338	4.5001	1.26173	3.54338	0	9.91178
TGCGCAGTCTGGCGAC-2	Acral1	CD8-CCR7	AM	3.29178	0.822946	1.6352	3.4913	0	0.445926
TGCGCAGTCTTATCTG-2	Acral1	CD8-NR4A1	AM	0	0.922662	0	4.09017	3.07554	0.681518
TGCGGGTCATCCCATC-2	Acral1	CD8-NR4A1	AM	0	0	0	4.31764	0	0.84939
TGCGGGTTCAACGCTA-2	Acral1	CD8-PDCD1	AM	5.808	5.41049	5.86097	3.31693	0	14.9402
TGCGTGGAGACTAGGC-2	Acral1	CD8-GZMK	AM	2.02591	2.20655	3.30748	1.82616	0	14.2638
TGCGTGGGTCTAGCCG-2	Acral1	CD8-MT1E	AM	1.6651	6.28538	1.55388	3.52975	2.77517	9.93504
TGCGTGGTCGCCATAA-2	Acral1	CD8-GZMK	AM	2.00203	5.98772	2.80932	3.37119	0	11.3854
TGCTACCCAGTCCTTC-2	Acral1	CD8-PDCD1	AM	5.81222	8.58574	1.34239	5.34834	0	12.3329
TGCTACCCAGTTCATG-2	Acral1	CD8-CCR7	AM	1.85124	1.65171	1.37643	0	5.83826	0.76392
TGCTACCGTACATGTC-2	Acral1	CD8-MT1E	AM	3.54092	3.52383	2.6872	7.11227	2.6872	2.46467
TGCTACCTCGGCTACG-2	Acral1	CD8-MT1E	AM	3.6513	3.5513	1.35503	5.27733	3.04253	6.97389
TGCTACCTCTGGTATG-2	Acral1	CD8-MT1E	AM	3.67401	3.80636	0	3.4745	0	11.1634
TGCTGCTGTTGCGCAC-2	Acral1	CD8-MT1E	AM	1.79663	6.44503	1.49719	1.79663	0	10.192
TGCTGCTGTTGGTGGA-2	Acral1	CD8-MT1E	AM	2.06804	1.85133	4.37874	1.7515	0	1.00813
TGCTGCTTCGTCTGAA-2	Acral1	CD8-PDCD1	AM	7.23845	2.89766	6.62895	4.23578	0	14.765
TGGACGCCAATGACCT-2	Acral1	CD8-NR4A1	AM	2.12872	4.17455	0	1.9289	0	7.83043
TGGCCAGAGAGACGAA-2	Acral1	CD8-MT1E	AM	0	0	1.33856	1.60627	2.67711	0.967248
TGGCCAGAGCGCTCCA-2	Acral1	CD8-PDCD1	AM	6.16527	7.01688	1.47278	4.13389	0	14.8064
TGGCCAGGTGATGATA-2	Acral1	CD8-PDCD1	AM	3.75089	1.77566	1.66025	2.07523	0	3.70484
TGGCGCAGTTAAAGTG-2	Acral1	CD8-PDCD1	AM	3.60381	3.17351	4.00581	5.32266	0	4.62395
TGGCGCATCTGCCAGG-2	Acral1	CD8-PDCD1	AM	1.76278	3.31485	0	3.52556	0	7.37373
TGGCTGGAGAGACTTA-2	Acral1	CD8-CCR7	AM	0	0	1.50564	5.45447	5.35772	0.712803
TGGCTGGCAACGATGG-2	Acral1	CD8-MT1E	AM	3.62957	4.04608	0	3.94621	0	6.63958
TGGCTGGGTCGCATAT-2	Acral1	CD8-MT1E	AM	5.1864	3.5712	1.4636	3.62942	2.59496	5.60643
TGGCTGGGTGCTCTTC-2	Acral1	CD8-MT1E	AM	0	5.36067	1.43762	1.72515	0	9.99178
TGGCTGGTCCGCAAGC-2	Acral1	CD8-NR4A1	AM	4.02232	3.92241	1.75922	4.02232	0	14.519
TGGCTGGTCCGTTGTC-2	Acral1	CD8-MT1E	AM	0	4.77998	2.72075	1.94877	3.05324	4.82387
TGGGAAGCACGAGGTA-2	Acral1	CD8-MT1E	AM	0	4.55255	0	3.63656	0	6.18716
TGGGCGTCAGCCAGAA-2	Acral1	CD8-MT1E	AM	0	6.15287	2.98147	3.97717	0	8.90365
TGGGCGTGTGGCCCTA-2	Acral1	CD8-MT1E	AM	0	5.44793	0	3.65955	0	5.01627
TGGGCGTGTGTCTGAT-2	Acral1	CD8-PDCD1	AM	1.74413	4.30725	2.90689	3.48827	0	4.1334
TGGGCGTTCACATGCA-2	Acral1	CD8-CCR7	AM	0	0.866512	4.09771	3.82701	6.44253	0.674451
TGGGCGTTCCAACCAA-2	Acral1	CD8-MT1E	AM	1.79532	1.89518	0	1.79532	0	5.87662
TGGTTAGAGTGGTAGC-2	Acral1	CD8-MT1E	AM	4.06903	2.70225	0	1.73495	0	4.39168
TGGTTAGGTACTCGCG-2	Acral1	CD8-MT1E	AM	1.8114	8.65908	1.5095	2.01113	0	11.0515
TGGTTCCCAAGCCTAT-2	Acral1	CD8-NR4A1	AM	0	4.04221	0	3.64274	0	4.85107
TGGTTCCCACGGTAAG-2	Acral1	CD8-PDCD1	AM	5.45267	5.66949	2.91833	4.01821	2.91833	14.9297
TGTATTCAGCGCTCCA-2	Acral1	CD8-MT1E	AM	1.83434	1.83434	0	0	0	2.08648
TGTATTCGTTCAGACT-2	Acral1	CD8-MT1E	AM	3.6258	6.95266	0	1.65471	0	9.82735
TGTATTCTCCAGGGCT-2	Acral1	CD8-GZMK	AM	7.17094	4.91162	2.68989	3.54414	0	15.0936
TGTATTCTCGCCTGTT-2	Acral1	CD8-PDCD1	AM	5.79805	4.24843	4.6116	3.66171	0	15.2466
TGTCCCACACAGAGGT-2	Acral1	CD8-MT1E	AM	1.64044	6.42654	0	3.28088	0	11.2963
TGTCCCAGTATCTGCA-2	Acral1	CD8-MT1E	AM	3.35521	4.39772	0	3.75435	0	11.3024
TGTCCCAGTCAACTGT-2	Acral1	CD8-PDCD1	AM	5.82466	2.11652	0	3.87175	0	14.2886
TGTGGTAAGCTGTTCA-2	Acral1	CD8-MT1E	AM	1.74902	3.91442	1.45752	1.74902	0	5.79515
TGTGGTAAGTCAAGCG-2	Acral1	CD8-MT1E	AM	1.99824	2.09817	2.99754	0	0	3.58639
TGTGGTACACCAGCAC-2	Acral1	CD8-MT1E	AM	0	8.58824	1.45948	0	2.91896	10.5264
TGTGGTACATTGGTAC-2	Acral1	CD8-MT1E	AM	0	5.29507	0	1.65534	2.75889	5.92217
TGTGGTATCCGCATCT-2	Acral1	CD8-PDCD1	AM	6.84546	5.78223	1.34303	3.22327	0	13.8627
TGTGGTATCTGGTATG-2	Acral1	CD8-NR4A1	AM	0	3.20097	0	2.00074	3.33457	4.99479
TGTTCCGAGTGGGTTG-2	Acral1	CD8-NR4A1	AM	0	1.89117	0	6.13758	0	2.1295
TTAACTCAGCTCCCAG-2	Acral1	CD8-MT1E	AM	0	3.47909	0	3.52044	3.09999	4.48772
TTAACTCCAGATGAGC-2	Acral1	CD8-PDCD1	AM	5.55915	3.2791	0	3.77267	0	13.9593
TTAACTCGTAGTGAAT-2	Acral1	CD8-MT1E	AM	1.67934	4.01603	1.39945	0	2.7989	5.97281
TTAACTCGTCACTGGC-2	Acral1	CD8-NR4A1	AM	0	2.00431	3.17401	3.80881	0	0.877865
TTAACTCGTCCGCTGA-2	Acral1	CD8-MT1E	AM	1.70259	5.9235	1.41882	3.80458	0	10.1708
TTAACTCTCCAGGGCT-2	Acral1	CD8-MT1E	AM	1.7332	3.55735	1.44433	1.93284	0	9.8053
TTAGGACAGGATCGCA-2	Acral1	CD8-GZMK	AM	3.33631	3.09193	4.33668	5.20402	0	4.63337
TTAGGACCACATGGGA-2	Acral1	CD8-NR4A1	AM	1.82794	6.85574	1.68974	1.82794	0	5.19636
TTAGGACCAGTTAACC-2	Acral1	CD8-PDCD1	AM	7.11882	3.13615	4.5326	0	0	14.5602
TTAGGACGTCTAAAGA-2	Acral1	CD8-PDCD1	AM	5.37228	4.8751	2.76276	1.85719	0	14.3422
TTAGGACTCCTAAGTG-2	Acral1	CD8-PDCD1	AM	0	4.31446	0	1.64598	0	3.24463
TTAGGCAAGATGTGTA-2	Acral1	CD8-MT1E	AM	3.32782	3.02713	1.38659	2.06323	2.77318	4.5961
TTAGGCAGTCAGATAA-2	Acral1	CD8-CCR7	AM	3.25207	1.78419	2.8763	0	6.0855	0.780349
TTAGGCAGTCAGCTAT-2	Acral1	CD8-CCR7	AM	0	0.807275	2.69092	0	8.8453	0.767649
TTAGGCATCTCGAGTA-2	Acral1	CD8-NR4A1	AM	0	3.14983	0	2.23313	0	2.99413
TTAGGCATCTGCGACG-2	Acral1	CD8-CCR7	AM	4.04366	0.99479	2.98312	0	5.96624	0.460191
TTAGTTCAGTGGTAAT-2	Acral1	CD8-NR4A1	AM	0	4.32906	1.76213	2.11455	0	4.99309
TTAGTTCAGTTGTAGA-2	Acral1	CD8-MT1E	AM	0	5.19664	0	3.54733	0	6.1571
TTATGCTCAACACCTA-2	Acral1	CD8-MT1E	AM	1.6689	5.83936	1.39075	5.40603	6.09033	6.07687
TTATGCTCACCCATGG-2	Acral1	CD8-MT1E	AM	0	4.84981	1.26034	1.97556	6.23272	10.0385
TTATGCTGTAGCCTCG-2	Acral1	CD8-MT1E	AM	3.77352	6.00788	2.61767	3.53996	2.61767	14.2357
TTATGCTGTCGTGGCT-2	Acral1	CD8-NR4A1	AM	0	3.43137	1.50835	5.82953	3.01671	3.11052
TTCCCAGAGAGGTACC-2	Acral1	CD8-MT1E	AM	1.72949	5.18711	0	3.85844	3.6555	5.32406
TTCCCAGAGTGTGAAT-2	Acral1	CD8-PDCD1	AM	5.76012	5.00589	1.48909	2.3034	0	12.0347
TTCCCAGGTGTTCTTT-2	Acral1	CD8-NR4A1	AM	0	1.1065	0	2.21299	3.35521	0.510409
TTCCCAGTCAAGGTAA-2	Acral1	CD8-PDCD1	AM	5.22481	4.94393	1.45133	3.4832	0	14.6156
TTCGAAGGTTAAGACA-2	Acral1	CD8-MT1E	AM	0	4.13177	2.78524	1.8707	0	9.5689
TTCGGTCTCAAACGGG-2	Acral1	CD8-GZMK	AM	5.37795	5.65789	4.42803	0	0	15.0293
TTCTACAAGAAGATTC-2	Acral1	CD8-MT1E	AM	0	1.83572	1.39792	1.99393	0	4.31212
TTCTACAAGGTGCTAG-2	Acral1	CD8-MT1E	AM	0	0	1.37015	1.64418	0	1.66453
TTCTCAAAGCTACCGC-2	Acral1	CD8-NR4A1	AM	0	6.09187	0	2.03062	0	9.80511
TTCTCAAAGCTGCAAG-2	Acral1	CD8-PDCD1	AM	3.85856	6.90241	1.5245	1.82941	0	10.9888
TTCTCAAGTCATATGC-2	Acral1	CD8-NR4A1	AM	0	1.09309	3.31055	4.9337	0	0.497316
TTCTCAAGTTGATTCG-2	Acral1	CD8-MT1E	AM	0	6.16704	0	1.73088	2.88479	10.1352
TTCTCCTCATGACGGA-2	Acral1	CD8-NR4A1	AM	0	0	1.7614	2.11368	0	0.873762
TTCTCCTCATGGATGG-2	Acral1	CD8-MT1E	AM	0	2.77309	1.48514	3.56433	0	7.01071
TTCTTAGCAAGAAAGG-2	Acral1	CD8-GZMK	AM	3.66396	2.27349	2.78942	1.51566	0	3.064
TTCTTAGCAGGCTGAA-2	Acral1	CD8-CCR7	AM	0	2.49297	0	3.05801	5.95554	1.04163
TTCTTAGGTACTTGAC-2	Acral1	CD8-CCR7	AM	0	0	4.19952	4.83996	6.23729	0.640375
TTCTTAGGTTAAAGTG-2	Acral1	CD8-MT1E	AM	1.60973	4.25341	1.34144	5.42824	3.61711	6.44166
TTCTTAGTCGCGTAGC-2	Acral1	CD8-MT1E	AM	3.70216	4.89442	1.62576	3.5025	3.44633	9.17564
TTGAACGCAGTGACAG-2	Acral1	CD8-MT1E	AM	3.19294	6.05531	2.36046	4.6638	2.52587	5.25931
TTGAACGTCAACCATG-2	Acral1	CD8-LAG3	AM	7.59346	5.73601	4.66399	1.7325	0	15.0325
TTGACTTAGATGTCGG-2	Acral1	CD8-NR4A1	AM	0	1.10094	0	0	0	3.02706
TTGACTTCACTTGGAT-2	Acral1	CD8-MT1E	AM	0	1.68108	1.4009	4.37843	0	0.769292
TTGACTTTCAGTCAGT-2	Acral1	CD8-PDCD1	AM	3.48248	1.07036	3.23483	0	6.33169	0.685102
TTGACTTTCCACGAAT-2	Acral1	CD8-PDCD1	AM	3.51126	5.98286	2.92605	0	0	9.5471
TTGCCGTCAAGCCTAT-2	Acral1	CD8-CCR7	AM	0	2.83134	1.40665	1.68797	0	2.94735
TTGCCGTTCAACCATG-2	Acral1	CD8-MT1E	AM	0	0	0	5.12184	3.5073	0.65589
TTGCCGTTCATCTGCC-2	Acral1	CD8-MT1E	AM	1.96078	4.03845	0	2.07766	0	3.01264
TTGCGTCAGACTGTAA-2	Acral1	CD8-NR4A1	AM	0	0	0	4.25239	0	0.68909
TTGCGTCCACAGGAGT-2	Acral1	CD8-PDCD1	AM	0	4.40193	0	1.97651	0	9.99495
TTGCGTCCAGGGCATA-2	Acral1	CD8-CCR7	AM	0	0.777546	0	1.55509	2.92406	0.90478
TTGCGTCTCCGCGGTA-2	Acral1	CD8-PDCD1	AM	1.65873	5.63939	0	1.85827	3.29185	5.42138
TTGGAACAGACCTTTG-2	Acral1	CD8-MT1E	AM	3.22572	6.50772	2.6881	3.74145	0	5.85588
TTGGAACAGAGCAATT-2	Acral1	CD8-MT1E	AM	1.7848	0	0	1.7848	3.30751	0.408966
TTGGAACCAGACTCGC-2	Acral1	CD8-MT1E	AM	1.73495	5.02703	0	3.46991	0	10.0387
TTGGAACGTTAAGGGC-2	Acral1	CD8-PDCD1	AM	3.54185	6.44779	5.73678	3.85825	2.78524	6.55864
TTGGAACTCAGTTCGA-2	Acral1	CD8-PDCD1	AM	0	7.68881	0	3.33742	0	9.91403
TTGGCAAGTATATCCG-2	Acral1	CD8-PDCD1	AM	5.64409	4.00995	0	4.02904	0	13.8711
TTGGCAATCGCATGGC-2	Acral1	CD8-MT1E	AM	6.77212	3.89838	1.36929	3.68557	2.73859	14.133
TTGGCAATCGTATCAG-2	Acral1	CD8-PDCD1	AM	5.34865	6.12891	1.54109	4.94937	0	13.8634
TTGGCAATCTTGCAAG-2	Acral1	CD8-MT1E	AM	1.72515	6.75389	1.43762	1.72515	0	9.76506
TTGTAGGAGCCGCCTA-2	Acral1	CD8-PDCD1	AM	5.1989	4.52289	1.44414	3.8654	0	14.1609
TTGTAGGCAGACAGGT-2	Acral1	CD8-MT1E	AM	1.87033	4.63446	0	1.67077	0	5.9863
TTGTAGGGTTGGAGGT-2	Acral1	CD8-MT1E	AM	1.79867	6.21206	1.49889	1.79867	0	9.01934
TTGTAGGTCATCGATG-2	Acral1	CD8-NR4A1	AM	0	2.03726	0	4.07452	3.39543	0.96746
TTTACTGAGGCAGTCA-2	Acral1	CD8-PDCD1	AM	1.74016	7.63038	0	1.74016	0	10.5292
TTTACTGCAAGAAGAG-2	Acral1	CD8-GZMK	AM	1.66853	5.00215	4.33761	5.40491	2.78088	7.78936
TTTACTGCACACAGAG-2	Acral1	CD8-NR4A1	AM	0	1.18551	0	6.43042	0	1.20198
TTTACTGGTAAGTAGT-2	Acral1	CD8-PDCD1	AM	8.82298	3.9566	1.66447	5.19351	2.99608	14.6562
TTTACTGGTCTTTCAT-2	Acral1	CD8-PDCD1	AM	1.68639	5.35853	2.81064	3.57235	0	5.57303
TTTACTGGTGCTTCTC-2	Acral1	CD8-CCR7	AM	3.72934	0	4.49511	1.66501	3.44056	0.507271
TTTACTGTCACCAGGC-2	Acral1	CD8-CCR7	AM	0	2.13454	1.34869	0	2.69739	2.01455
TTTACTGTCCAATGGT-2	Acral1	CD8-PDCD1	AM	1.89833	2.8475	0	1.89833	0	7.33928
TTTATGCTCCCTTGCA-2	Acral1	CD8-PDCD1	AM	1.76149	4.91996	1.46791	3.83954	0	10.1544
TTTATGCTCCTCAATT-2	Acral1	CD8-MT1E	AM	1.73981	6.93763	1.44984	5.21942	0	10.2285
TTTCCTCAGTACGACG-2	Acral1	CD8-PDCD1	AM	7.13665	4.28446	1.61158	4.06762	0	14.3038
TTTCCTCGTGCTGTAT-2	Acral1	CD8-MT1E	AM	0	2.67198	2.74704	5.34395	0	3.15283
TTTCCTCTCAAGGCTT-2	Acral1	CD8-MT1E	AM	1.70269	3.82183	1.41891	3.40538	2.83782	5.11527
TTTCCTCTCGCCAAAT-2	Acral1	CD8-MT1E	AM	0	4.04336	0	3.79901	0	4.64724
TTTGGTTTCATGTAGC-2	Acral1	CD8-PDCD1	AM	1.6689	6.45736	2.7815	3.6542	0	11.8179
TTTGGTTTCTAACGGT-2	Acral1	CD8-PDCD1	AM	0	3.77746	1.59118	0	2.84967	3.78713
TTTGTCAGTTAAGAAC-2	Acral1	CD8-MT1E	AM	3.58114	4.62633	0	1.69078	2.81796	5.7066
TTTGTCATCATGCATG-2	Acral1	CD8-NR4A1	AM	0	2.79089	0	1.79402	0	4.44475
AAACCTGTCACTTACT-3	Acral2	CD8-MT1E	AM	3.24276	5.46606	2.4679	4.48323	2.20538	4.75589
AAACGGGGTTGCGCAC-3	Acral2	CD8-MT1E	AM	1.8692	7.63022	1.39137	3.53885	2.78274	10.5337
AAAGATGCATAGGATA-3	Acral2	CD8-MT1E	AM	3.4725	3.97179	0	1.73625	2.89375	3.41498
AAAGTAGTCTTTACGT-3	Acral2	CD8-NR4A1	AM	0	1.07133	0	4.48522	0	4.45328
AAATGCCCACCTCGTT-3	Acral2	CD8-CCR7	AM	1.54859	0	0	1.54859	2.58098	0.996763
AACCATGAGGTAGCTG-3	Acral2	CD8-MT1E	AM	3.10099	5.12961	1.29208	3.10099	0	10.4335
AACGTTGTCTCGGACG-3	Acral2	CD8-LAG3	AM	3.48531	8.02327	1.53534	1.84241	0	9.98142
AACTCAGCACCACCAG-3	Acral2	CD8-MT1E	AM	0	6.03897	2.85985	3.43181	3.02607	7.4186
AACTCAGCATACTCTT-3	Acral2	CD8-MT1E	AM	0	8.27501	0	3.09926	0	10.5829
AACTCTTAGGGTATCG-3	Acral2	CD8-CCR7	AM	0	0.777703	4.22075	1.55541	0	4.39558
AACTTTCAGTACACCT-3	Acral2	CD8-GZMK	AM	0	0.882818	0	3.53127	2.94273	0.994345
AACTTTCCAATTGCTG-3	Acral2	CD8-CCR7	AM	5.05806	0.909501	1.51583	0	6.06334	0.725531
AAGACCTCAGGTGGAT-3	Acral2	CD8-MT1E	AM	1.58805	1.68776	1.32338	0	3.70166	1.47555
AAGACCTTCAACCATG-3	Acral2	CD8-CCR7	AM	1.7272	0	3.98587	0	9.02596	0.602658
AAGCCGCTCTTTCCTC-3	Acral2	CD8-NR4A1	AM	0	0	0	0	0	0.927995
AAGGAGCAGGTGCTAG-3	Acral2	CD8-MT1E	AM	1.66648	4.62374	2.77747	0	6.08228	2.87558
AAGGAGCCATAGACTC-3	Acral2	CD8-MT1E	AM	0	5.64205	1.62267	1.74755	0	9.73289
AAGGCAGGTAAGTGTA-3	Acral2	CD8-MT1E	AM	3.61536	6.40906	0	3.87952	3.17915	6.97709
AAGGTTCAGGGCTTGA-3	Acral2	CD8-MT1E	AM	1.7097	4.11838	2.8495	1.7097	0	7.13244
AAGGTTCGTCGACTGC-3	Acral2	CD8-MT1E	AM	0	5.38704	2.95911	5.52609	2.95911	9.77294
AATCCAGGTGCCTGCA-3	Acral2	CD8-NR4A1	AM	0	0	1.70252	6.32894	0	0.838938
ACACCAAGTCCGTTAA-3	Acral2	CD8-PDCD1	AM	4.99386	2.7137	5.32714	3.39572	2.66357	4.54471
ACACCGGGTTATGCGT-3	Acral2	CD8-GZMK	AM	3.65747	4.7801	1.44076	3.77434	0	4.68341
ACACTGAAGACTAGAT-3	Acral2	CD8-NR4A1	AM	2.042	3.47976	0	0	0	3.49578
ACAGCCGAGCTAGCCC-3	Acral2	CD8-MT1E	AM	0	4.8969	0	0	0	5.1468
ACATACGAGACCCACC-3	Acral2	CD8-CCR7	AM	0	1.45353	0	5.81412	0	1.18283
ACATACGGTTGTTTGG-3	Acral2	CD8-MT1E	AM	3.46152	5.99112	0	3.66116	0	9.95535
ACATACGTCGCCAAAT-3	Acral2	CD8-CCR7	AM	1.99265	0	0	0	5.31173	0.831529
[truncated: 3,000 more rows]

## Sheet: Figure 5C,5D,5E
Note: Ratio of PD1+, TIM-3+, GZMB+ CD8+T cell of each visual field in multiplex immunofluorescence staining
Sample	Ratio of PD1+ CD8+T cell	Ratio of TIM3+ CD8+T cell	Ratio of GZMB+ CD8+T cell
AM1_1	0.307441	0.524939	0.167621
AM1_2	0.114508	0.725861	0.159631
AM1_3	0.070615	0.794989	0.134396
AM1_4	0.197703	0.59475	0.207547
AM1_5	0.358051	0.522246	0.119703
AM2_1	0.118343	0.760355	0.121302
AM2_2	0.168081	0.73854	0.0933786
AM2_3	0.222985	0.539451	0.237564
AM2_4	0.247731	0.60118	0.151089
AM2_5	0.193075	0.678404	0.128521
AM3pre_1	0.156364	0.807273	0.0363636
AM3pre_2	0.291331	0.50504	0.203629
AM3pre_3	0.154982	0.701107	0.143911
AM3pre_4	0.147783	0.773399	0.0788177
AM3pre_5	0.259259	0.382716	0.358025
AM3post_1	0.161353	0.738164	0.100483
AM3post_2	0.209677	0.651365	0.138958
AM3post_3	0.111635	0.819182	0.0691824
AM3post_4	0.0925307	0.831661	0.0758082
AM3post_5	0.210293	0.749778	0.039929
AM4_1	0.29915	0.557386	0.143464
AM4_2	0.348703	0.573487	0.0778098
AM4_3	0.538408	0.391061	0.0705307
AM4_4	0.517621	0.423642	0.0587372
AM4_5	0.462079	0.474134	0.063787
CM1_1	0.0666667	0.422222	0.511111
CM1_2	0.0315789	0.421053	0.547368
CM1_3	0.18232	0.510129	0.307551
CM1_4	0.12247	0.67004	0.20749
CM1_5	0.0273973	0.554795	0.417808
CM2_1	0.0031185	0.459459	0.537422
CM2_2	0.00347705	0.280598	0.715925
CM2_3	0.0335376	0.569171	0.397291
CM2_4	0.00120337	0.421179	0.577617
CM2_5	0.00210526	0.469474	0.528421
CM1lym_1	0.0338587	0.545048	0.421094
CM1lym_2	0.0848386	0.403168	0.511993
CM1lym_3	0.076751	0.24614	0.677109
CM1lym_4	0.0128686	0.0981233	0.889008
CM1lym_5	0.131319	0.306593	0.562088

## Sheet: Figure 6A
Note: Fisher exact test of immune cell of acral3-pre and acral3-post
	B	CD4	CD8	CycleT	Mono	NK	Treg	Total
Acral3-pre	5	21	339	56	35	73	122	651
Acral3-post	58	126	327	16	54	78	148	807
p-value	4.54e-09	1.14e-14	1.36e-05	1.36e-08	0.351	0.3799	0.8981	2.2e-16

[truncated: 10 more sheets: Figure 6B, Figure 6C, Figure 6G, Figure S3D,S3F,S4D,S4F, Figure S5B, Figure S5G-K, Figure S6C,S6E, Figure S7, Figure S9C,S9D, Figure S9E-F]
